# Supplementary material for: Function-Based Discovery of Significant Transcriptional Temporal Patterns in Insulin Stimulated Muscle Cells
Source: PLoS One. 2012 Mar 1;7(3):e32391. doi: 10.1371/journal.pone.0032391 (PMC3291562; doi:10.1371/journal.pone.0032391)
Supplement: Table S2 — A complete list of annotated genes along with the information on the selected genes, gene ontology terms and differential expression data associated to each pattern. (XLS) [file pone.0032391.s003.xls]

## Sheet: P_1
GO_ID	GO_term	GO_lev		probe.ID	name	title	chr.location	p.val	FDR	t0	t1	t2	t3	t4	t5	t6	t7	t8
	insulin signaling			1371091_at	Irs2	insulin receptor substrate 2	16q12.5	7.78266e-14	4.58677e-12	-0.0695652	0.00456243	-0.550147	-0.442668	-0.422697	-0.462158	-0.543599	-0.50626	-0.595076
	insulin signaling			1399167_a_at	Gab1	GRB2-associated binding protein 1	19q11	1.31334e-11	4.73134e-10	0.0295431	0.212939	0.0339748	-0.307208	-0.469899	-0.392661	-0.651026	-0.512582	-0.60173
	insulin signaling			1369655_at	Pik3c3	phosphoinositide-3-kinase, class 3	18p12	5.18432e-08	7.49177e-07	0.0826109	-0.0295598	-0.150955	-0.189374	-0.370535	-0.487926	-0.416527	-0.404702	-0.339228
	insulin signaling			1369414_at	Stxbp3	syntaxin binding protein 3	2q34	5.32744e-05	0.000295457	-0.133175	0.158746	0.106107	0.101843	-0.115779	-0.181407	-0.35222	-0.42836	-0.507631
	insulin signaling			1369104_at	Prkaa1	protein kinase, AMP-activated, alpha 1 catalytic subunit	2q16	7.76681e-05	0.000408092	0.0779462	0.335157	0.265306	0.143657	0.285922	0.119937	-0.088539	-0.309989	-0.226269
	insulin signaling			1387078_at	Inpp4a	inositol polyphosphate-4-phosphatase, type 1	9q21	9.59671e-05	0.000488778	0.0205117	-0.0413036	-0.104447	-0.263917	-0.22678	-0.222393	-0.229539	-0.274832	-0.457242
	insulin signaling			1375349_at	Sorbs1	sorbin and SH3 domain containing 1	1q53	0.00015623	0.000738642	0.165177	-0.0525037	-0.0974783	-0.353175	-0.178299	-0.242106	-0.297356	-0.159296	-0.33549
	insulin signaling			1387847_at	Pik3cb	phosphoinositide-3-kinase, catalytic, beta polypeptide	8q31	0.000226445	0.00101188	-0.0783248	0.149514	0.363675	-0.0323539	-0.207201	-0.0649321	-0.193124	-0.3416	-0.382918
	insulin signaling			1367862_at	Rrad	Ras-related associated with diabetes	19p14	0.000370296	0.00151688	0.179249	0.013652	-0.0718324	-0.180454	-0.167174	-0.558103	-0.263779	-0.175079	-0.10034
	insulin signaling			1369518_at	Pik3r3	phosphoinositide-3-kinase, regulatory subunit 3 (gamma)	5q36	0.000627662	0.00236929	-0.0250988	0.184443	0.207952	-0.231641	-0.109207	-0.154488	-0.143486	-0.349083	-0.297118
	insulin signaling			1371027_at	Cblb	Cas-Br-M (murine) ecotropic retroviral transforming sequence b	11q21	0.00509684	0.0134232	0.044689	-0.0490392	0.00272828	-0.206356	-0.207228	-0.203765	-0.274249	-0.19903	-0.150446
	insulin signaling			1386961_at	Pfkm	phosphofructokinase, muscle	7q36	0.00763554	0.0186927	-0.054509	0.063972	-0.0042304	-0.343593	-0.19639	-0.138025	-0.142953	-0.159716	-0.249946
	insulin signaling			1369393_at	Map3k8	mitogen-activated protein kinase kinase kinase 8	17q12	0.00989147	0.0230003	-0.0233277	0.110377	-0.0372211	-0.246064	-0.211252	-0.150787	-0.12605	-0.126006	-0.324423
	insulin signaling			1376489_at	Sos2	son of sevenless homolog 2 (Drosophila)	6q24	0.0246205	0.0476859	-0.0185346	0.143571	0.204488	0.148269	0.0667538	-0.0843583	-0.0837333	-0.226594	-0.23931
GO:0005402	cation:sugar symporter activity	5		1376605_at	Slc17a5	solute carrier family 17 (anion/sugar transporter), member 5	8q31	0	0	0.00620051	-0.0933994	-0.282533	-0.611793	-0.69401	-0.779495	-0.881293	-0.827183	-0.750888
GO:0005402	cation:sugar symporter activity	5		1368286_at	Slc2a8	solute carrier family 2, (facilitated glucose transporter) member 8	3p11	5.2732e-06	4.18614e-05	0.0246931	-0.247849	-0.342043	-0.14712	-0.291522	-0.225719	-0.218839	-0.277466	-0.185102
GO:0004725	protein tyrosine phosphatase activity	7		1372084_at	Ptp4a3	protein tyrosine phosphatase 4a3	7q34	0	0	-0.0111906	-0.161725	-0.294656	-0.52867	-0.60582	-0.762497	-0.723121	-0.655171	-0.994095
GO:0004725	protein tyrosine phosphatase activity	7		1378853_at	Mtmr14	myotubularin related protein 14	4q42	6.84268e-06	5.24017e-05	0.110599	-0.0786679	-0.176352	-0.266167	-0.337955	-0.221212	-0.298488	-0.33958	-0.205421
GO:0015179	L-amino acid transmembrane transporter activity	7		1378196_at	Slc43a1	solute carrier family 43, member 1	3q24	2.16214e-05	0.000138188	0.0136719	-0.180363	-0.148061	-0.188414	-0.251876	-0.361056	-0.170856	-0.298651	-0.247056
GO:0015179	L-amino acid transmembrane transporter activity	7		1398986_at	Serinc3	serine incorporator 3	3q42	0.00868013	0.0206799	-0.0170528	0.0186993	-0.0260491	-0.168156	-0.133851	-0.206581	-0.194018	-0.254974	-0.329506
GO:0015175	neutral amino acid transmembrane transporter activity	7		1378196_at	Slc43a1	solute carrier family 43, member 1	3q24	2.16214e-05	0.000138188	0.0136719	-0.180363	-0.148061	-0.188414	-0.251876	-0.361056	-0.170856	-0.298651	-0.247056
GO:0015175	neutral amino acid transmembrane transporter activity	7		1398986_at	Serinc3	serine incorporator 3	3q42	0.00868013	0.0206799	-0.0170528	0.0186993	-0.0260491	-0.168156	-0.133851	-0.206581	-0.194018	-0.254974	-0.329506
GO:0004721	phosphoprotein phosphatase activity	8		1368146_at	Dusp1	dual specificity phosphatase 1	10q12	0	0	0.344908	-0.152896	-0.430235	-0.547414	-0.746708	-0.0150771	-0.638116	-0.485086	-0.693433
GO:0004721	phosphoprotein phosphatase activity	8		1390535_at	Ctdp1	CTD (carboxy-terminal domain, RNA polymerase II, polypeptide A) phosphatase, subunit 1	18q12.3	5.69211e-05	0.000313237	-0.03516	-0.144631	-0.272171	-0.226158	-0.323588	-0.268592	-0.180647	-0.157784	-0.129365
GO:0004674	protein serine/threonine kinase activity	8		1372038_at	Mknk2	MAP kinase-interacting serine/threonine kinase 2	7q11	3.33067e-16	3.02359e-14	0.246566	-0.376121	-0.46092	-0.722722	-0.66589	-0.534024	-0.383394	-0.297697	-0.332709
GO:0004674	protein serine/threonine kinase activity	8		1388179_at	Acvr2b	activin A receptor, type IIB	8q32	1.09009e-07	1.4328e-06	0.046265	-0.0651526	-0.302656	-0.29051	-0.367686	-0.305948	-0.374241	-0.305796	-0.296458
GO:0004674	protein serine/threonine kinase activity	8		1368326_at	Eif2ak3	eukaryotic translation initiation factor 2 alpha kinase 3	4q32	4.87474e-06	3.92094e-05	0.0895763	-0.211297	-0.245541	-0.172587	-0.380727	-0.370599	-0.287733	-0.167161	-0.0281472
GO:0005524	ATP binding	8		1372038_at	Mknk2	MAP kinase-interacting serine/threonine kinase 2	7q11	3.33067e-16	3.02359e-14	0.246566	-0.376121	-0.46092	-0.722722	-0.66589	-0.534024	-0.383394	-0.297697	-0.332709
GO:0005524	ATP binding	8		1388179_at	Acvr2b	activin A receptor, type IIB	8q32	1.09009e-07	1.4328e-06	0.046265	-0.0651526	-0.302656	-0.29051	-0.367686	-0.305948	-0.374241	-0.305796	-0.296458
GO:0005524	ATP binding	8		1371930_at	Qars /// RGD1562301	glutaminyl-tRNA synthetase /// similar to glutaminyl-tRNA synthetase	16q12.5 /// 8q32	3.68079e-06	3.05871e-05	0.104171	-0.227552	-0.280272	-0.283354	-0.321417	-0.292251	-0.253155	-0.0995241	-0.231498
GO:0005524	ATP binding	8		1368326_at	Eif2ak3	eukaryotic translation initiation factor 2 alpha kinase 3	4q32	4.87474e-06	3.92094e-05	0.0895763	-0.211297	-0.245541	-0.172587	-0.380727	-0.370599	-0.287733	-0.167161	-0.0281472
GO:0017111	nucleoside-triphosphatase activity	8		1368561_at	Abcd2	ATP-binding cassette, sub-family D (ALD), member 2	7q35	1.22125e-15	9.76996e-14	-0.101147	-0.058598	-0.180636	-0.186357	-0.623763	-0.748828	-0.717873	-0.794446	-0.421316
GO:0017111	nucleoside-triphosphatase activity	8		1372328_at	Klc4	kinesin light chain 4	9q12	2.19824e-14	1.46416e-12	0.020749	0.0330879	-0.286727	-0.450974	-0.429521	-0.685043	-0.625377	-0.54285	-0.584328
GO:0005524	ATP binding	8		1368561_at	Abcd2	ATP-binding cassette, sub-family D (ALD), member 2	7q35	1.22125e-15	9.76996e-14	-0.101147	-0.058598	-0.180636	-0.186357	-0.623763	-0.748828	-0.717873	-0.794446	-0.421316
GO:0005524	ATP binding	8		1387948_at	Ick	intestinal cell kinase	8q31	2.73302e-06	2.36326e-05	0.0260122	-0.0218214	-0.0669137	-0.203215	-0.386766	-0.292856	-0.408454	-0.321944	-0.392297
GO:0032559	adenyl ribonucleotide binding	9		1372536_at	Cabc1 /// Psen2	chaperone, ABC1 activity of bc1 complex homolog (S. pombe) /// presenilin 2	13q26	2.33147e-15	1.78529e-13	0.028972	0.00340673	-0.105826	-0.42626	-0.513746	-0.63385	-0.701815	-0.598509	-0.994246
GO:0032559	adenyl ribonucleotide binding	9		1367802_at	Sgk1	serum/glucocorticoid regulated kinase 1	1p12	2.97673e-12	1.27749e-10	0.0683732	-0.0581035	-0.555016	-0.278088	-0.263263	-0.414518	-0.478376	-0.587322	-0.65058
GO:0032561	guanyl ribonucleotide binding	9		1382623_at	Rhebl1	Ras homolog enriched in brain like 1	7q36	3.20883e-11	1.07148e-09	-0.218413	-0.203187	-0.167724	-0.2428	-0.473488	-0.564601	-0.543846	-0.403374	-0.370479
GO:0032561	guanyl ribonucleotide binding	9		1382039_at	Rabl2b	RAB, member of RAS oncogene family-like 2B	7q34	2.4373e-05	0.000153097	0.143803	-0.149149	-0.148636	-0.295485	-0.293886	-0.291257	-0.0643486	-0.353991	-0.231368
GO:0008270	zinc ion binding	9		1386885_at	Ech1	enoyl coenzyme A hydratase 1, peroxisomal	1q21	3.76116e-11	1.23021e-09	0.145321	-0.0784198	-0.187798	-0.27757	-0.334077	-0.470177	-0.568546	-0.507353	-0.696989
GO:0008270	zinc ion binding	9		1368122_at	Rnf103	ring finger protein 103	4q33	7.0805e-09	1.26293e-07	-0.0767614	0.142409	0.0468043	-0.140985	-0.353368	-0.278894	-0.524673	-0.618094	-0.60972
GO:0008270	zinc ion binding	9		1383906_at	Lincr	lung-inducible neuralized-related C3HC4 RING domain protein	9q21	7.77415e-08	1.0577e-06	-0.0164781	0.070122	-0.132576	-0.116013	-0.188639	-0.48666	-0.540303	-0.443236	-0.510835
GO:0008270	zinc ion binding	9		1370975_at	Jmjd1a	jumonji domain containing 1A	4q33	1.03396e-07	1.37029e-06	-0.0046306	-0.0328041	-0.181619	-0.371674	-0.387353	-0.353254	-0.292108	-0.374674	-0.341887
GO:0008270	zinc ion binding	9		1373817_at	Ing4	inhibitor of growth family, member 4	4q42	1.54669e-07	1.93737e-06	0.0679704	-0.0457943	-0.00811503	-0.272939	-0.202755	-0.420272	-0.511935	-0.469154	-0.402638
GO:0008270	zinc ion binding	9		1372989_at	Zdhhc14	zinc finger, DHHC-type containing 14	1q11	2.22268e-06	1.98921e-05	0.0743343	-0.174829	-0.142645	-0.25735	-0.378136	-0.242058	-0.300122	-0.183638	-0.473035
GO:0008270	zinc ion binding	9		1372497_at	Nbr1	neighbor of Brca1 gene 1	10q32.1	8.87974e-06	6.5341e-05	-0.0119511	0.0341685	0.0082608	-0.146734	-0.228087	-0.302705	-0.395341	-0.439595	-0.503957
GO:0008270	zinc ion binding	9		1376492_at	RGD1565247	similar to chromosome 16 open reading frame 28	10q12	1.71236e-05	0.00011394	-0.0931301	-0.0293968	-0.0710449	-0.305964	-0.122813	-0.295899	-0.341726	-0.429227	-0.293692
GO:0008270	zinc ion binding	9		1372571_at	March2	membrane-associated ring finger (C3HC4) 2	7q12	0.000151743	0.00072089	0.0201801	0.0105629	-0.0829919	-0.205331	-0.140493	-0.3092	-0.385623	-0.213999	-0.42354
GO:0008270	zinc ion binding	9		1369669_at	Nln	neurolysin (metallopeptidase M3 family)	2q13	0.000316685	0.00133754	0.0570871	0.0294394	-0.0581098	0.00651977	-0.22943	-0.263629	-0.306795	-0.36608	-0.51003
GO:0008324	cation transmembrane transporter activity	9		1387264_at	Kcnk6	potassium inwardly-rectifying channel, subfamily K, member 6	1q21	3.43623e-10	8.75416e-09	0.085528	-0.173859	-0.369907	-0.319856	-0.415673	-0.31923	-0.496559	-0.230763	-0.561177
GO:0008324	cation transmembrane transporter activity	9		1387008_at	Sfxn3	sideroflexin 3	1q54	7.64278e-07	7.89526e-06	0.00560076	-0.0057196	-0.107364	-0.304189	-0.296874	-0.323988	-0.375318	-0.386376	-0.406672
GO:0008324	cation transmembrane transporter activity	9		1385226_at	Kctd11	potassium channel tetramerisation domain containing 11	10q24	8.17979e-05	0.000427333	0.140888	0.0576237	-0.145022	-0.0962035	-0.221462	-0.297165	-0.329875	-0.303261	-0.39344
GO:0005506	iron ion binding	9		1398710_at	Cyp2u1	cytochrome P450, family 2, subfamily u, polypeptide 1	2q43	1.21674e-08	2.06927e-07	0.0975237	0.0101918	-0.190419	-0.295633	-0.293996	-0.481298	-0.44753	-0.398645	-0.449703
GO:0005506	iron ion binding	9		1370975_at	Jmjd1a	jumonji domain containing 1A	4q33	1.03396e-07	1.37029e-06	-0.0046306	-0.0328041	-0.181619	-0.371674	-0.387353	-0.353254	-0.292108	-0.374674	-0.341887
GO:0005506	iron ion binding	9		1387008_at	Sfxn3	sideroflexin 3	1q54	7.64278e-07	7.89526e-06	0.00560076	-0.0057196	-0.107364	-0.304189	-0.296874	-0.323988	-0.375318	-0.386376	-0.406672
GO:0008270	zinc ion binding	9		1370942_at	Rasa3	RAS p21 protein activator 3	16q12.5	6.11644e-05	0.000333289	0.0856109	-0.0651675	-0.124477	-0.295933	-0.396667	-0.226631	-0.190307	-0.213279	-0.238873
GO:0008270	zinc ion binding	9		1389657_at	Znf524	zinc finger protein 524	1q12	0.000417857	0.00167891	0.0499142	-0.194537	-0.297244	-0.211953	-0.257038	-0.192422	-0.127916	-0.13568	-0.0814503
GO:0019787	small conjugating protein ligase activity	9		1392573_at	Ube2a	ubiquitin-conjugating enzyme E2A, RAD6 homolog (S. cerevisiae)	Xq12	0.0055088	0.0142702	0.041701	-0.174084	-0.120596	-0.171498	-0.0882858	-0.17138	-0.155157	-0.175777	-0.0723858
GO:0019787	small conjugating protein ligase activity	9		1377776_at	Wdsub1	WD repeat, sterile alpha motif and U-box domain containing 1	3q21	0.00906832	0.0214291	0.0918424	-0.0404853	-0.155536	-0.168276	-0.162852	-0.131215	-0.170347	-0.175935	-0.293708
GO:0003700	transcription factor activity	10		1377311_at	Emx2	empty spiracles homeobox 2	1q55	0	0	0.0221815	-0.433322	-0.531668	-0.784587	-1.02969	-0.882613	-0.854554	-0.659196	-0.794909
GO:0003700	transcription factor activity	10		1373421_at	Tgif1	TGFB-induced factor homeobox 1	9q38	0	0	0.161406	-0.197772	-0.651255	-0.889013	-0.659542	-0.592253	-0.638031	-0.557151	-0.578203
GO:0003700	transcription factor activity	10		1395076_at	Runx1t1	runt-related transcription factor 1; translocated to, 1 (cyclin D-related)	5q13	7.4607e-14	4.41734e-12	0.30826	-0.302402	-0.370639	-0.253327	-0.27672	-0.271147	-0.473524	-0.0742124	-0.192478
GO:0003700	transcription factor activity	10		1370969_at	Hoxa5	homeo box A5	4q24	6.35769e-12	2.47891e-10	0.117494	-0.158648	-0.574375	-0.57902	-0.521143	-0.449033	-0.228073	-0.280814	-0.226096
GO:0003700	transcription factor activity	10		1372211_at	Mafk	v-maf musculoaponeurotic fibrosarcoma oncogene homolog K (avian)	12q11	6.71017e-06	5.15722e-05	0.226097	-0.261068	-0.33794	-0.390384	-0.297405	-0.128378	-0.178365	-0.108348	-0.241798
GO:0003700	transcription factor activity	10		1382182_at	Hoxc6	homeo box C6	7q36	2.00848e-05	0.000130256	0.047968	-0.150354	-0.290266	-0.189401	-0.287689	-0.234193	-0.242065	-0.220368	-0.229674
GO:0003700	transcription factor activity	10		1390573_a_at	Nfatc4	nuclear factor of activated T-cells, cytoplasmic, calcineurin-dependent 4	15p13	5.05734e-05	0.000283427	0.0741034	-0.0912563	-0.0998668	-0.142105	-0.428945	-0.44408	-0.251172	-0.110479	-0.161553
GO:0043565	sequence-specific DNA binding	10		1377311_at	Emx2	empty spiracles homeobox 2	1q55	0	0	0.0221815	-0.433322	-0.531668	-0.784587	-1.02969	-0.882613	-0.854554	-0.659196	-0.794909
GO:0043565	sequence-specific DNA binding	10		1373421_at	Tgif1	TGFB-induced factor homeobox 1	9q38	0	0	0.161406	-0.197772	-0.651255	-0.889013	-0.659542	-0.592253	-0.638031	-0.557151	-0.578203
GO:0043565	sequence-specific DNA binding	10		1370969_at	Hoxa5	homeo box A5	4q24	6.35769e-12	2.47891e-10	0.117494	-0.158648	-0.574375	-0.57902	-0.521143	-0.449033	-0.228073	-0.280814	-0.226096
GO:0043565	sequence-specific DNA binding	10		1372211_at	Mafk	v-maf musculoaponeurotic fibrosarcoma oncogene homolog K (avian)	12q11	6.71017e-06	5.15722e-05	0.226097	-0.261068	-0.33794	-0.390384	-0.297405	-0.128378	-0.178365	-0.108348	-0.241798
GO:0043565	sequence-specific DNA binding	10		1382182_at	Hoxc6	homeo box C6	7q36	2.00848e-05	0.000130256	0.047968	-0.150354	-0.290266	-0.189401	-0.287689	-0.234193	-0.242065	-0.220368	-0.229674
GO:0008146	sulfotransferase activity	10		1376697_at	Chst12	carbohydrate sulfotransferase 12	12q11	3.06444e-12	1.30637e-10	0.235099	-0.164038	-0.327265	-0.472936	-0.435336	-0.613777	-0.426143	-0.341308	-0.354081
GO:0008146	sulfotransferase activity	10		1380235_at	Hs2st1	heparan sulfate 2-O-sulfotransferase 1	2q44	0.000686407	0.0025541	-0.0754884	-0.117542	-0.239299	-0.262899	-0.141366	-0.0667657	-0.114503	-0.183833	-0.238171
GO:0004888	transmembrane receptor activity	10		1374219_at	Disp1	dispatched homolog 1 (Drosophila)	13q26	1.35272e-07	1.72999e-06	0.283713	0.0983558	-0.189487	-0.459796	-0.377547	-0.402117	-0.444989	-0.13747	-0.195964
GO:0004888	transmembrane receptor activity	10		1387885_at	Fcgrt	Fc fragment of IgG, receptor, transporter, alpha	1q22	0.000169845	0.000796238	0.149394	-0.0489841	-0.143723	-0.21127	-0.202468	-0.241631	-0.257013	-0.259039	-0.352505
GO:0003700	transcription factor activity	10		1387874_at	Dbp	D site of albumin promoter (albumin D-box) binding protein	---	4.30698e-07	4.80645e-06	-0.0327574	0.0464011	-0.135412	-0.0647442	-0.298733	-0.551355	-0.421496	-0.368481	-0.395521
GO:0003700	transcription factor activity	10		1374057_at	Hoxd9	Homeo box D9	3q23	9.75548e-06	7.04873e-05	-0.0129254	-0.130998	-0.177397	-0.213998	-0.24451	-0.268319	-0.263592	-0.342477	-0.299521
GO:0043565	sequence-specific DNA binding	10		1387874_at	Dbp	D site of albumin promoter (albumin D-box) binding protein	---	4.30698e-07	4.80645e-06	-0.0327574	0.0464011	-0.135412	-0.0647442	-0.298733	-0.551355	-0.421496	-0.368481	-0.395521
GO:0043565	sequence-specific DNA binding	10		1374057_at	Hoxd9	Homeo box D9	3q23	9.75548e-06	7.04873e-05	-0.0129254	-0.130998	-0.177397	-0.213998	-0.24451	-0.268319	-0.263592	-0.342477	-0.299521
GO:0004175	endopeptidase activity	10		1373388_at	Sppl3	signal peptide peptidase 3	12q16	7.46599e-06	5.6166e-05	0.111903	-0.108987	-0.31389	-0.256931	-0.272603	-0.291596	-0.276237	-0.196445	-0.194135
GO:0004175	endopeptidase activity	10		1373258_at	Ctsf	cathepsin F	1q43	3.12364e-05	0.000189507	0.107345	-0.122414	-0.0577223	-0.148874	-0.26769	-0.247477	-0.358138	-0.271188	-0.434754
GO:0003677	DNA binding	11		1368549_at	Hbp1	HMG-box transcription factor 1	6q16	0	0	0.0414629	0.113186	-0.329586	-0.838048	-0.913913	-1.20176	-1.29842	-1.04859	-1.0265
GO:0003677	DNA binding	11		1368403_at	Rbl2	retinoblastoma-like 2	19p11	2.38586e-09	4.93733e-08	-0.143225	0.00983375	0.134847	-0.106094	-0.338895	-0.437157	-0.595067	-0.575858	-0.640923
GO:0003677	DNA binding	11		1367542_at	Gpbp1l1	GC-rich promoter binding protein 1-like 1	5q36	3.05906e-09	6.08434e-08	-0.049038	0.10927	0.0166578	-0.140861	-0.312508	-0.50593	-0.515017	-0.55604	-0.596703
GO:0003677	DNA binding	11		1371637_at	Hp1bp3	heterochromatin protein 1, binding protein 3	5q36	1.90688e-07	2.327e-06	0.00415171	-0.0390815	-0.12436	-0.317325	-0.374892	-0.317225	-0.34953	-0.380924	-0.42435
GO:0016757	transferase activity, transferring glycosyl groups	11		1387548_at	Has2	hyaluronan synthase 2	7q32	1.11022e-16	1.10162e-14	0.0170927	-0.0795952	-0.377621	-0.269175	-0.529543	-0.70013	-0.770314	-0.617176	-0.651574
GO:0016757	transferase activity, transferring glycosyl groups	11		1374763_at	Cercam	cerebral endothelial cell adhesion molecule	3p12	1.57431e-06	1.49472e-05	0.281194	-0.280205	-0.326781	-0.306159	-0.361466	-0.253367	-0.21648	-0.140816	-0.117125
GO:0016757	transferase activity, transferring glycosyl groups	11		1376144_at	Parp9	poly (ADP-ribose) polymerase family, member 9	11q22	7.62806e-06	5.72842e-05	-0.0231379	-0.126422	-0.149668	-0.194727	-0.105856	-0.219006	-0.315178	-0.479348	-0.443465
GO:0005083	small GTPase regulator activity	11		1379901_at	Tbc1d17	TBC1 domain family, member 17	1q22	1.11022e-16	1.17445e-14	0.0592875	-0.0788834	-0.21655	-0.493434	-0.597369	-0.572299	-0.752747	-0.693361	-0.647403
GO:0005083	small GTPase regulator activity	11		1372967_at	Geft	RhoA/RAC/CDC42 exchange factor	7q22	4.40609e-07	4.90421e-06	0.197434	-0.166737	-0.387208	-0.379794	-0.367465	-0.233981	-0.17454	-0.240751	-0.195009
GO:0005083	small GTPase regulator activity	11		1376650_at	Golga5	golgi autoantigen, golgin subfamily a, 5	6q32	0.00613163	0.0155961	-0.00205024	-0.0714707	-0.0784562	-0.120801	-0.145418	-0.20751	-0.27499	-0.165073	-0.258662
GO:0005083	small GTPase regulator activity	11		1367727_at	Cyth2	cytohesin 2	1q22	0.033655	0.0607241	0.0332825	-0.142178	-0.0776523	-0.049991	-0.15797	-0.138172	-0.171966	-0.168444	-0.193967
GO:0016229	steroid dehydrogenase activity	11		1374440_at	Hsd17b11	hydroxysteroid (17-beta) dehydrogenase 11	14p22	6.27498e-13	3.08655e-11	0.00650477	-0.0865709	-0.0206247	-0.23718	-0.504653	-0.556724	-0.624683	-0.629165	-0.828399
GO:0016229	steroid dehydrogenase activity	11		1370433_at	Hsd3b7	hydroxy-delta-5-steroid dehydrogenase, 3 beta- and steroid delta-isomerase 7	1q36	4.9829e-06	3.98288e-05	0.307456	-0.228806	-0.264953	-0.160381	-0.225439	-0.423241	-0.276746	-0.139897	-0.256821
GO:0032403	protein complex binding	11		1367842_at	Apbb1	amyloid beta (A4) precursor protein-binding, family B, member 1 (Fe65)	1q33	8.0415e-11	2.36964e-09	0.193003	-0.199698	-0.292229	-0.571701	-0.488846	-0.382477	-0.288501	-0.302825	-0.378829
GO:0032403	protein complex binding	11		1370897_at	Bckdha	branched chain ketoacid dehydrogenase E1, alpha polypeptide	1q21	8.19087e-11	2.40811e-09	0.0970289	-0.292325	-0.310367	-0.274626	-0.419793	-0.426173	-0.426344	-0.352771	-0.423827
GO:0032403	protein complex binding	11		1390434_at	Tradd	TNFRSF1A-associated via death domain	19q11	1.19426e-05	8.37817e-05	0.0146108	-0.249949	-0.294198	-0.233212	-0.238092	-0.298062	-0.207188	-0.19454	-0.117128
GO:0046872	metal ion binding	11		1370897_at	Bckdha	branched chain ketoacid dehydrogenase E1, alpha polypeptide	1q21	8.19087e-11	2.40811e-09	0.0970289	-0.292325	-0.310367	-0.274626	-0.419793	-0.426173	-0.426344	-0.352771	-0.423827
GO:0046872	metal ion binding	11		1368071_at	Mosc2	MOCO sulphurase C-terminal domain containing 2	13q26	0.000717992	0.00265386	0.103296	-0.236619	-0.310565	-0.249121	-0.240263	-0.172783	-0.125885	-0.0544223	-0.0337344
GO:0043169	cation binding	11		1370897_at	Bckdha	branched chain ketoacid dehydrogenase E1, alpha polypeptide	1q21	8.19087e-11	2.40811e-09	0.0970289	-0.292325	-0.310367	-0.274626	-0.419793	-0.426173	-0.426344	-0.352771	-0.423827
GO:0043169	cation binding	11		1368071_at	Mosc2	MOCO sulphurase C-terminal domain containing 2	13q26	0.000717992	0.00265386	0.103296	-0.236619	-0.310565	-0.249121	-0.240263	-0.172783	-0.125885	-0.0544223	-0.0337344
GO:0019899	enzyme binding	11		1389087_at	Anapc2	anaphase promoting complex subunit 2	3p13	1.30713e-06	1.2626e-05	0.147683	-0.178394	-0.198575	-0.299763	-0.353363	-0.328913	-0.206767	-0.266914	-0.252952
GO:0019899	enzyme binding	11		1376650_at	Golga5	golgi autoantigen, golgin subfamily a, 5	6q32	0.00613163	0.0155961	-0.00205024	-0.0714707	-0.0784562	-0.120801	-0.145418	-0.20751	-0.27499	-0.165073	-0.258662
GO:0019899	enzyme binding	11		1373210_at	Lamb1	laminin, beta 1	6q16	0.00783216	0.0190936	-0.019186	-0.0154677	-0.13566	-0.187942	-0.203713	-0.155817	-0.199476	-0.161863	-0.214478
GO:0016614	oxidoreductase activity, acting on CH-OH group of donors	11		1370433_at	Hsd3b7	hydroxy-delta-5-steroid dehydrogenase, 3 beta- and steroid delta-isomerase 7	1q36	4.9829e-06	3.98288e-05	0.307456	-0.228806	-0.264953	-0.160381	-0.225439	-0.423241	-0.276746	-0.139897	-0.256821
GO:0016614	oxidoreductase activity, acting on CH-OH group of donors	11		1388330_at	Vkorc1	vitamin K epoxide reductase complex, subunit 1	1q36	0.0031442	0.0090281	-0.000301601	-0.0941322	-0.216103	-0.136155	-0.157062	-0.166008	-0.223957	-0.172803	-0.191258
GO:0016614	oxidoreductase activity, acting on CH-OH group of donors	11		1398971_at	RGD1307929	similar to CG14967-PA	10q25	0.0255675	0.0490595	-0.015383	-0.0964964	-0.149346	-0.18724	-0.245131	-0.115771	-0.134617	-0.0555612	-0.103218
GO:0016798	hydrolase activity, acting on glycosyl bonds	11		1375506_at	Adck5	aarF domain containing kinase 5	7q34	0.000960481	0.00337646	0.068033	0.0101782	-0.0461272	-0.248801	-0.193403	-0.16377	-0.321325	-0.243117	-0.320647
GO:0016798	hydrolase activity, acting on glycosyl bonds	11		1368410_at	Mpg	N-methylpurine-DNA glycosylase	10q12	0.000985735	0.00344912	0.00795895	-0.0803728	-0.185418	-0.110355	-0.228344	-0.210893	-0.319893	-0.191022	-0.0998248
GO:0042802	identical protein binding	11		1389729_at	Rilpl2	Rab interacting lysosomal protein-like 2	12q15	0.00333701	0.00947955	-0.0338627	-0.162492	-0.216399	-0.0516957	-0.128845	-0.101579	-0.286774	-0.208104	-0.199856
GO:0042802	identical protein binding	11		1376650_at	Golga5	golgi autoantigen, golgin subfamily a, 5	6q32	0.00613163	0.0155961	-0.00205024	-0.0714707	-0.0784562	-0.120801	-0.145418	-0.20751	-0.27499	-0.165073	-0.258662
GO:0003676	nucleic acid binding	12		1389493_at	Abtb1	ankyrin repeat and BTB (POZ) domain containing 1	4q34	0	0	0.19412	-0.207224	-0.164565	-0.85029	-0.7488	-0.935031	-0.743583	-0.666702	-0.835012
GO:0003676	nucleic acid binding	12		1367865_at	Lkap	limkain b1	10q11	4.76074e-05	0.00027036	-0.0196122	-0.115028	-0.101957	-0.18695	-0.30379	-0.242737	-0.305535	-0.23045	-0.335106
GO:0005515	protein binding	12		1371131_a_at	Txnip	thioredoxin interacting protein	2q34	0	0	-0.223024	-0.109156	-0.630793	-0.595905	-0.707347	-0.891227	-0.759091	-0.755056	-0.908397
GO:0005515	protein binding	12		1368202_a_at	Dab2	disabled homolog 2, mitogen-responsive phosphoprotein (Drosophila)	2q16	0	0	-0.0504098	0.120817	-0.0984251	-0.213855	-0.544354	-0.810682	-0.902649	-0.927808	-0.939503
GO:0005515	protein binding	12		1374066_at	Cdc2l6	cell division cycle 2-like 6 (CDK8-like)	20q12	3.57469e-09	6.94782e-08	0.0464353	0.0554294	-0.21006	-0.179488	-0.362351	-0.332438	-0.621726	-0.455009	-0.510209
GO:0005515	protein binding	12		1372754_at	Appl2	adaptor protein, phosphotyrosine interaction, PH domain and leucine zipper containing 2	7q13	1.53035e-07	1.91878e-06	-0.0219415	0.0838928	-0.0254894	-0.0789471	-0.42574	-0.330421	-0.513856	-0.464247	-0.46018
GO:0005515	protein binding	12		1370099_at	Fbxl20	F-box and leucine-rich repeat protein 20	10q31	1.86593e-05	0.000122376	0.120829	0.122409	-0.0572901	-0.250229	-0.283071	-0.428687	-0.232747	-0.265151	-0.269924
GO:0005515	protein binding	12		1390381_at	Xpc	xeroderma pigmentosum, complementation group C	4q34	2.76226e-05	0.000170494	0.0174635	-0.00827302	-0.0620699	-0.161102	-0.220541	-0.347267	-0.345659	-0.345705	-0.421921
GO:0005515	protein binding	12		1398244_at	Syf2	SYF2 homolog, RNA splicing factor (S. cerevisiae)	5q36	0.000131102	0.000633896	-0.0252625	0.0253008	-0.0593162	-0.0520477	-0.127489	-0.332143	-0.404608	-0.369402	-0.422486
GO:0005515	protein binding	12		1371338_at	Psenen	presenilin enhancer 2 homolog (C. elegans)	1q21	0.00024256	0.00107264	0.0991695	-0.0302865	-0.0325411	-0.0762639	-0.205556	-0.275202	-0.337892	-0.323906	-0.452397
GO:0005515	protein binding	12		1374592_at	Btbd6	BTB (POZ) domain containing 6	6q32	0.000310832	0.00131892	0.106854	-0.030954	-0.208775	-0.158942	-0.181491	-0.284172	-0.301417	-0.229709	-0.179084
GO:0005515	protein binding	12		1389614_at	Hcca2	HCCA2 protein	1q41	0.000873472	0.0031247	-0.0759911	-0.0632585	-0.0849495	-0.184342	-0.255204	-0.221869	-0.156879	-0.286286	-0.270059
GO:0005515	protein binding	12		1388883_at	Pold4	polymerase (DNA-directed), delta 4	1q42	0.00190396	0.00596952	-0.0242899	-0.113249	-0.130792	-0.125137	-0.0989703	-0.297658	-0.259744	-0.134813	-0.303313
GO:0005515	protein binding	12		1368043_at	Snx1	sorting nexin 1	8q24	0.00219443	0.00671399	0.0417448	-0.101993	-0.0947658	-0.143203	-0.182734	-0.218986	-0.245508	-0.174513	-0.27247
GO:0005515	protein binding	12		1370192_at	Stx12	syntaxin 12	5q36	0.0141004	0.0306527	0.0115589	-0.0537282	-0.0407681	-0.141268	-0.157243	-0.17698	-0.190238	-0.211412	-0.263383
GO:0005515	protein binding	12		1389493_at	Abtb1	ankyrin repeat and BTB (POZ) domain containing 1	4q34	0	0	0.19412	-0.207224	-0.164565	-0.85029	-0.7488	-0.935031	-0.743583	-0.666702	-0.835012
GO:0005515	protein binding	12		1388663_at	LOC687118	similar to death effector domain-containing DNA binding protein 2	---	0	0	0.0601659	-0.258274	-0.263663	-0.82368	-0.594329	-0.622952	-0.871691	-0.541698	-0.483955
GO:0005515	protein binding	12		1373239_at	Snx33	sorting nexin 33	8q24	8.55821e-11	2.49318e-09	0.114209	-0.229387	-0.305786	-0.486309	-0.459577	-0.421529	-0.377275	-0.313319	-0.235693
GO:0005515	protein binding	12		1374406_at	Klhdc2	kelch domain containing 2	6q24	0.000147434	0.000702769	0.0602784	-0.106432	-0.20078	-0.227527	-0.211253	-0.232823	-0.195433	-0.256384	-0.245153
GO:0005515	protein binding	12		1373040_at	Eif3f	eukaryotic translation initiation factor 3, subunit F	1q33	0.000569335	0.00218655	0.00327481	-0.0748456	-0.165023	-0.284779	-0.210576	-0.27586	-0.169717	-0.156027	-0.183335
GO:0000166	nucleotide binding	12		1367789_at	Slc27a1	solute carrier family 27 (fatty acid transporter), member 1	16p14	5.38194e-11	1.68287e-09	0.168624	-0.183728	-0.294807	-0.503007	-0.456057	-0.450408	-0.369326	-0.287343	-0.40207
GO:0000166	nucleotide binding	12		1367865_at	Lkap	limkain b1	10q11	4.76074e-05	0.00027036	-0.0196122	-0.115028	-0.101957	-0.18695	-0.30379	-0.242737	-0.305535	-0.23045	-0.335106
GO:0022892	substrate-specific transporter activity	12		1367789_at	Slc27a1	solute carrier family 27 (fatty acid transporter), member 1	16p14	5.38194e-11	1.68287e-09	0.168624	-0.183728	-0.294807	-0.503007	-0.456057	-0.450408	-0.369326	-0.287343	-0.40207
GO:0022892	substrate-specific transporter activity	12		1379736_at	Slc43a2	solute carrier family 43, member 2	10q24	5.42068e-07	5.85515e-06	-0.00970835	-0.0642389	-0.336586	-0.265431	-0.422384	-0.193702	-0.170519	-0.423467	-0.297191
GO:0022892	substrate-specific transporter activity	12		1368043_at	Snx1	sorting nexin 1	8q24	0.00219443	0.00671399	0.0417448	-0.101993	-0.0947658	-0.143203	-0.182734	-0.218986	-0.245508	-0.174513	-0.27247
GO:0016740	transferase activity	12		1371479_at	Mettl7a	methyltransferase like 7A	7q36	5.61217e-10	1.33907e-08	0.113121	-0.240586	-0.240084	-0.176654	-0.374501	-0.483961	-0.533106	-0.335179	-0.370413
GO:0016740	transferase activity	12		1372270_at	Dpagt1	dolichyl-phosphate (UDP-N-acetylglucosamine) N-acetylglucosaminephosphotransferase 1 (GlcNAc-1-P transferase)	8q22	9.66294e-05	0.000491173	0.0528699	-0.179748	-0.0629364	-0.262289	-0.263785	-0.272795	-0.224999	-0.198703	-0.251924
GO:0016491	oxidoreductase activity	12		1374661_at	Aldh16a1	aldehyde dehydrogenase 16 family, member A1	1q22	1.06057e-06	1.04738e-05	0.0599742	-0.228355	-0.265803	-0.236155	-0.424285	-0.362204	-0.235891	-0.126796	-0.193711
GO:0016491	oxidoreductase activity	12		1370806_at	Retsat	retinol saturase (all trans retinol 13,14 reductase)	4q33	2.73778e-06	2.36577e-05	0.179093	-0.240483	-0.192194	-0.362906	-0.332903	-0.243895	-0.221999	-0.192223	-0.222741
GO:0003674	molecular_function	14		1371374_at	Maf1	MAF1 homolog (S. cerevisiae)	7q34	1.11022e-15	8.93764e-14	0.15962	-0.178453	-0.311699	-0.469637	-0.441379	-0.63162	-0.61045	-0.53878	-0.689532
GO:0003674	molecular_function	14		1383720_at	Utx	ubiquitously transcribed tetratricopeptide repeat, X chromosome	Xq12	1.48578e-05	0.000101073	-0.000865432	-0.0756076	0.0740084	-0.191084	-0.360906	-0.263214	-0.362355	-0.299642	-0.438078

## Sheet: P_2
GO_ID	GO_term	GO_lev		probe.ID	name	title	chr.location	p.val	FDR	t0	t1	t2	t3	t4	t5	t6	t7	t8
GO:0015171	amino acid transmembrane transporter activity	8		1368391_at	Slc7a1	solute carrier family 7 (cationic amino acid transporter, y+ system), member 1	12p11	0	0	-0.0429541	0.049159	0.544251	0.761828	0.767047	-0.0151461	0.337591	0.866724	0.761032
GO:0015171	amino acid transmembrane transporter activity	8		1373629_at	Slc7a6	solute carrier family 7 (cationic amino acid transporter, y+ system), member 6	19q12	2.16e-05	0.000138017	-0.166308	0.189093	0.235416	0.3529	0.171048	0.197149	0.271264	0.159136	0.293898
GO:0017111	nucleoside-triphosphatase activity	8		1373467_at	Btaf1	BTAF1 RNA polymerase II, B-TFIID transcription factor-associated, (Mot1 homolog, S. cerevisiae)	1q53	0.00295855	0.00857784	-0.152016	0.143306	0.146068	0.176613	0.138763	0.245639	0.150536	0.194108	0.145938
GO:0017111	nucleoside-triphosphatase activity	8		1375901_at	Ddx21	DEAD (Asp-Glu-Ala-Asp) box polypeptide 21	20q11	7.15e-08	9.87e-07	-0.0801398	0.0560308	0.135382	0.450989	0.611774	0.0138651	0.115692	0.377325	0.451209
GO:0008649	rRNA methyltransferase activity	8		1391427_at	Dimt1l	DIM1 dimethyladenosine transferase 1-like (S. cerevisiae)	2q14	3.33e-16	3.05e-14	0.0115522	0.311389	0.575607	0.513263	0.506661	-0.0311051	0.479057	0.594077	0.451193
GO:0008649	rRNA methyltransferase activity	8		1368173_at	Nol5	nucleolar protein 5	9q31	4.94e-10	1.21e-08	-0.0250817	0.0242015	0.191875	0.330191	0.498549	0.0991889	0.110807	0.464978	0.434878
GO:0050660	FAD binding	9		1387964_a_at	Ero1l	ERO1-like (S. cerevisiae)	15p14	5.25e-07	5.71e-06	-0.213894	0.128715	0.20558	0.260683	0.338395	0.101073	0.317072	0.410089	0.275098
GO:0050660	FAD binding	9		1373573_at	Pp3111	PP3111 protein	---	0.000540295	0.0020977	-0.149113	0.235824	0.187141	0.329862	0.268987	0.193632	0.0955116	0.102763	0.039412
GO:0008083	growth factor activity	10		1367980_at	Rabep1	rabaptin, RAB GTPase binding effector protein 1	10q24	0.00187803	0.00590415	-0.0971445	0.130831	0.248225	0.269624	0.1774	0.253846	0.175141	0.0102755	0.0960638
GO:0008083	growth factor activity	10		1373807_at	Vegfa	vascular endothelial growth factor A	9q12	2.06e-12	9.14e-11	0.0548387	0.220659	0.196149	0.479452	0.388224	-0.0612087	0.170331	0.35355	0.424254
GO:0016788	hydrolase activity, acting on ester bonds	11		1372117_at	Mtmr10	myotubularin related protein 10	1q22	3.57e-08	5.4e-07	-0.070818	0.0662416	0.275492	0.432453	0.36236	0.0294392	0.194151	0.530915	0.322656
GO:0016788	hydrolase activity, acting on ester bonds	11		1389655_at	Ptrh2	peptidyl-tRNA hydrolase 2	10q26	2.22e-07	2.65e-06	-0.13613	0.071194	0.374471	0.198154	0.292586	0.0104975	0.298754	0.35919	0.203877
GO:0003723	RNA binding	11		1372810_at	Hnrpdl	heterogeneous nuclear ribonucleoprotein D-like	14p22	0.000574719	0.00220326	-0.111949	0.163608	0.24024	0.171775	0.185022	0.128848	0.162683	0.204973	0.102703
GO:0003723	RNA binding	11		1395595_at	Mki67ip	Mki67 (FHA domain) interacting nucleolar phosphoprotein	13q11	5.56e-11	1.73e-09	-0.116419	0.188982	0.502127	0.36895	0.390948	0.109783	0.433373	0.414605	0.359937
GO:0003723	RNA binding	11		1389065_at	Rbm34	RNA binding motif protein 34	19q12	1.13e-05	8.02e-05	-0.134988	0.275458	0.203032	0.168655	0.153302	0.0975524	0.308092	0.326981	0.198434
GO:0005515	protein binding	12		1389569_at	Bxdc2	brix domain containing 2	2q16	7.96e-07	8.18e-06	-0.126076	0.199512	0.371564	0.189456	0.224964	0.108624	0.380441	0.338429	0.200325
GO:0005515	protein binding	12		1382161_at	Mphosph10	M-phase phosphoprotein 10 (U3 small nucleolar ribonucleoprotein)	1q22	8.64e-10	1.98e-08	-0.0787306	0.102409	0.458904	0.335198	0.376476	0.0928667	0.26057	0.528098	0.381553
GO:0005515	protein binding	12		1383938_at	Ncoa7	nuclear receptor coactivator 7	1p11	1.86e-12	8.33e-11	-0.113399	0.290964	0.344453	0.352994	0.247932	-0.0208916	0.416058	0.462076	0.368547
GO:0005515	protein binding	12		1389263_at	Rai14	retinoic acid induced 14	2q16	3.52e-12	1.47e-10	-0.161663	0.22168	0.354796	0.582741	0.379866	0.240802	0.225523	0.644319	0.314676
GO:0005515	protein binding	12		1378600_at	Taf1d	TATA box binding protein (TBP)-associated factor, RNA polymerase I, D, 41kDa	8q12	5.55e-16	4.77e-14	-0.111965	0.332698	0.474113	0.562287	0.458155	0.291643	0.516228	0.606937	0.549149

## Sheet: P_3
GO_ID	GO_term	GO_lev		probe.ID	name	title	chr.location	p.val	FDR	t0	t1	t2	t3	t4	t5	t6	t7	t8
	insulin signaling			1382271_at	Rps6ka5	ribosomal protein S6 kinase, polypeptide 5	6q32	2.24483e-07	2.66565e-06	-0.118606	0.0530345	-0.341384	-0.566309	-0.4127	-0.0357442	-0.0271254	-0.296293	-0.355199
	insulin signaling			1397211_at	Grb10	growth factor receptor bound protein 10	14q21	0.00256933	0.00763454	0.243159	0.312542	0.0158138	-0.092744	-0.173875	0.17363	-0.353328	0.0979051	-0.0422101
GO:0005524	ATP binding	8		1367892_at	Pdk2	pyruvate dehydrogenase kinase, isozyme 2	10q31	0	0	0.10345	-0.204781	-0.492268	-0.544905	-0.51926	-0.0396842	-0.70535	-0.610426	-0.491271
GO:0005524	ATP binding	8		1375869_at	Ulk1	Unc-51 like kinase 1 (C. elegans)	12q16	5.15e-13	2.61e-11	0.0925063	-0.273415	-0.533955	-0.492953	-0.428301	-0.0594287	-0.443391	-0.385428	-0.389118
GO:0030291	protein serine/threonine kinase inhibitor activity	9		1373812_at	Cdkn1b	cyclin-dependent kinase inhibitor 1B	4q43	1.64e-13	9.03e-12	0.180414	-0.25601	-0.451006	-0.524889	-0.401746	-0.03189	-0.448397	-0.475023	-0.385139
GO:0030291	protein serine/threonine kinase inhibitor activity	9		1371600_at	Pkig	protein kinase inhibitor, gamma	3q42	0.0273135	0.0515666	0.121001	-0.142002	-0.101168	-0.164129	-0.0997922	-0.202166	-0.113903	-0.119236	-0.17132
GO:0008270	zinc ion binding	9		1374078_at	RGD1560612	similar to PHF21A protein	3q24	0.000326335	0.00136926	0.172554	-0.0686576	-0.248206	-0.277039	-0.251066	-0.038111	-0.0494207	-0.270503	-0.221621
GO:0008270	zinc ion binding	9		1377622_at	Rsf1	remodeling and spacing factor 1	1q32	5.52e-05	0.000304719	0.0151203	-0.0425825	-0.138775	-0.284988	-0.232226	0.0651558	0.0313159	-0.10987	-0.335157
GO:0008270	zinc ion binding	9		1379914_at	Tcfcp2l2	transcription factor CP2-like 2	6q16	1.64e-08	2.7e-07	0.0822757	-0.139006	-0.209837	-0.191799	-0.372808	0.0960182	-0.288092	-0.220703	-0.354879
GO:0008270	zinc ion binding	9		1386721_at	Znf503	zinc finger protein 503	15p16	5.21e-11	1.64e-09	0.0679127	-0.194915	-0.379945	-0.35815	-0.301361	-0.0543466	-0.52693	-0.388382	-0.361882
GO:0016301	kinase activity	10		1398369_at	Akap13	A kinase (PRKA) anchor protein 13	1q31	6.52e-14	3.95e-12	0.0632641	-0.108289	-0.340992	-0.541035	-0.479271	0.0183614	-0.217539	-0.38275	-0.465286
GO:0016301	kinase activity	10		1387904_at	Ihpk1	inositol hexaphosphate kinase 1	8q32	5.76e-09	1.05e-07	0.140262	-0.177974	-0.304089	-0.359499	-0.429163	-0.345178	-0.336012	-0.297018	-0.283965
GO:0046982	protein heterodimerization activity	10		1388373_at	Adipor1	adiponectin receptor 1	13q13	0.000664492	0.00248921	0.0503656	-0.0550592	-0.189904	-0.204427	-0.287579	-0.230308	-0.198426	-0.144603	-0.207146
GO:0046982	protein heterodimerization activity	10		1386978_at	Bnip3l	BCL2/adenovirus E1B interacting protein 3-like	15p12	0	0	0.04178	-0.121946	-0.564638	-0.812855	-0.802524	0.0720175	-0.413096	-0.760116	-0.813424
GO:0003677	DNA binding	11		1373618_at	Crebl2	cAMP responsive element binding protein-like 2	4q43	8.34e-12	3.17e-10	-0.0339182	-0.0415367	-0.313601	-0.330431	-0.419302	-0.194942	-0.225875	-0.56437	-0.277747
GO:0003677	DNA binding	11		1372093_at	Mxi1	MAX interactor 1	1q55	0	0	0.0474937	-0.0965173	-0.598301	-0.732494	-0.769966	-0.0988458	-0.42656	-0.688034	-0.711358
GO:0005515	protein binding	12		1386229_at	Cir	CBF1 interacting corepressor	3q22	0	0	-0.00884827	-0.0885698	-0.438575	-0.731293	-0.818288	0.0154987	-0.272479	-0.701308	-0.735392
GO:0005515	protein binding	12		1373147_at	Fbxl3	F-box and leucine-rich repeat protein 3	15q22	6.67e-09	1.2e-07	-0.038656	-0.101568	-0.262992	-0.379813	-0.530685	-0.00834234	-0.195981	-0.347801	-0.415918
GO:0005515	protein binding	12		1371680_at	Gabarapl1	GABA(A) receptor-associated protein like 1	4q42	1.11e-16	1.15e-14	0.112462	-0.312914	-0.449635	-0.669438	-0.591124	-0.106817	-0.475476	-0.71252	-0.557092
GO:0005515	protein binding	12		1374690_at	Gle1	GLE1 RNA export mediator homolog (yeast)	3p12	0.000240717	0.00106597	0.0234135	-0.0972978	-0.154273	-0.33436	-0.374971	0.0160869	-0.118612	-0.223037	-0.275387
GO:0005515	protein binding	12		1371360_at	Ndrg1	N-myc downstream regulated gene 1	7q33	0	0	0.0299287	-0.154387	-0.823473	-1.01632	-1.08076	-0.015704	-0.777541	-1.09397	-1.02152
GO:0005515	protein binding	12		1373013_at	Paip2	poly(A) binding protein interacting protein 2	18p11	1.82e-11	6.43e-10	-0.00924111	-0.0573884	-0.317404	-0.571258	-0.552205	0.0930533	-0.204002	-0.547856	-0.541807
GO:0005515	protein binding	12		1385194_at	Rb1cc1	RB1-inducible coiled-coil 1	5q12	4.4e-09	8.35e-08	-0.0667962	0.0575767	-0.327628	-0.561133	-0.666028	0.131608	-0.129907	-0.347007	-0.5625
GO:0005515	protein binding	12		1386853_s_at	Stx5	syntaxin 5	1q43	9.37e-10	2.13e-08	0.00236683	-0.0719084	-0.438858	-0.455851	-0.342361	0.0279994	-0.29806	-0.431567	-0.414087
GO:0005515	protein binding	12		1371679_at	Synpo2	synaptopodin 2	2q42	0	0	-0.0569457	-0.131698	-0.507444	-0.747112	-0.687713	0.0575911	-0.700199	-0.745509	-0.674577
GO:0003824	catalytic activity	13		1374454_at	Pcmtd2	protein-L-isoaspartate (D-aspartate) O-methyltransferase domain containing 2	3q43	0	0	0.0295475	0.159588	-0.446014	-0.810623	-1.04976	0.157868	-0.195109	-0.589596	-0.822061
GO:0003824	catalytic activity	13		1374157_at	Pde4b	Phosphodiesterase 4B, cAMP specific	5q32	2.22e-15	1.72e-13	0.0563162	-0.126749	-0.586531	-0.424133	-0.514367	0.0183097	-0.392785	-0.373542	-0.542325
GO:0003674	molecular_function	14		1379558_at	LOC680222	similar to zinc finger protein 748 isoform 2	17p14	0	0	-0.00343867	-0.0272675	-0.308409	-0.482638	-0.774931	-0.00656551	-0.377117	-0.681244	-0.507878
GO:0003674	molecular_function	14		1399021_at	Prpf18	PRP18 pre-mRNA processing factor 18 homolog (S. cerevisiae)	17q12.3	4.66e-05	0.000266161	-0.0463044	0.137055	-0.148876	-0.238024	-0.437284	0.0884726	-0.0953469	-0.173706	-0.374565

## Sheet: P_4
GO_ID	GO_term	GO_lev		probe.ID	name	title	chr.location	p.val	FDR	t0	t1	t2	t3	t4	t5	t6	t7	t8
	isulin signaling			1370848_at	Slc2a1	solute carrier family 2 (facilitated glucose transporter), member 1	5q36.1	9.81749e-09	1.69899e-07	-0.130111	-0.124102	-0.0822804	0.235293	0.0774438	0.355617	0.54336	0.618185	0.748534
	isulin signaling			1388842_at	Srf	serum response factor (c-fos serum response element-binding transcription factor)	9q12	5.39506e-07	5.84723e-06	0.086093	0.0314021	0.0132074	0.177557	0.292661	0.587447	0.411117	0.360051	0.316199
	isulin signaling			1398799_at	Eif4e	eukaryotic translation initiation factor 4E	2q44	0.00202638	0.00629011	-0.145261	0.115962	0.155313	0.213321	0.166641	0.151978	0.182618	0.193008	0.198574
GO:0008026	ATP-dependent helicase activity	5		1374506_at	Ddx31	DEAD (Asp-Glu-Ala-Asp) box polypeptide 31	3p12	1.54e-06	1.47e-05	0.0325557	-0.00596521	0.117977	0.209685	0.14382	0.337677	0.393148	0.465505	0.554624
GO:0008026	ATP-dependent helicase activity	5		1371936_at	Eif4a1	eukaryotic translation initiation factor 4A1	10q24	2.61e-07	3.06e-06	0.0786333	-0.0430713	0.0860042	0.270573	0.289849	0.385238	0.374471	0.430427	0.478825
GO:0005524	ATP binding	8		1371453_at	Farsb	phenylalanyl-tRNA synthetase, beta subunit	9q33	0.000394741	0.00160315	-0.116436	0.122954	0.131864	0.229946	0.16539	0.205588	0.20829	0.243344	0.310894
GO:0005524	ATP binding	8		1384194_at	Fzd7	Frizzled homolog 7 (Drosophila)	9q31	1.95e-05	0.000126741	0.036901	0.0818488	0.153662	0.240551	0.145323	0.246655	0.358809	0.343415	0.323149
GO:0005524	ATP binding	8		1374437_at	Nars	asparaginyl-tRNA synthetase	18q12.1	5.87e-05	0.000321552	0.0144945	-0.0251218	0.0120141	0.135433	0.24033	0.293513	0.359342	0.370022	0.415822
GO:0005524	ATP binding	8		1375047_at	Spata5	spermatogenesis associated 5	2q25	3.97e-05	0.000232352	-0.0294337	0.108101	0.0453772	0.206732	0.199538	0.289357	0.400373	0.285133	0.270749
GO:0005524	ATP binding	8		1372145_at	Tars	threonyl-tRNA synthetase	2q16	5.55e-06	4.37e-05	0.053239	0.023251	-0.0437779	0.171203	0.247963	0.417421	0.369968	0.366393	0.497614
GO:0003899	DNA-directed RNA polymerase activity	8		1387268_at	Polr1b	polymerase (RNA) I polypeptide B	3q36	2.14e-08	3.43e-07	-0.0536059	0.0710057	0.0889877	0.267045	0.28187	0.465495	0.461034	0.419261	0.468421
GO:0003899	DNA-directed RNA polymerase activity	8		1376001_at	Polr1e	polymerase (RNA) I polypeptide E	5q22	5.77e-11	1.78e-09	0.0659772	0.0820089	0.0269315	0.350817	0.285979	0.530204	0.584102	0.54986	0.66131
GO:0005525	GTP binding	8		1367960_at	Arl4a	ADP-ribosylation factor-like 4A	6q21	1.44e-05	9.84e-05	-0.210317	0.0871572	0.118189	0.340654	0.42129	0.314834	0.263515	0.104707	0.215131
GO:0005525	GTP binding	8		1370311_at	Eif2b1	eukaryotic translation initiation factor 2B, subunit 1 alpha	12q15	0.0115744	0.0261667	-0.105247	0.0704887	0.15819	0.16336	0.142777	0.208915	0.142235	0.146004	0.186168
GO:0005525	GTP binding	8		1388953_at	Gnl3	guanine nucleotide binding protein-like 3 (nucleolar)	16p16	9.76e-12	3.65e-10	-0.0457999	0.0627248	-0.000889373	0.267633	0.447695	0.577482	0.600027	0.577761	0.680205
GO:0005525	GTP binding	8		1370144_at	Gtpbp4 /// LOC689842 /// RGD1560805	GTP binding protein 4 /// similar to Nucleolar GTP-binding protein 1 (Chronic renal failure gene protein) (GTP-binding protein NGB) /// similar to isopentenyl diphosphate delta-isomerase type 2	17q12.1	3.9e-11	1.26e-09	0.0236603	-0.0141692	0.15188	0.26362	0.343902	0.591365	0.609775	0.488291	0.639554
GO:0005525	GTP binding	8		1378359_at	Nkrf	NFKB repressing factor	Xq12	4.25e-07	4.75e-06	0.0265337	0.0771992	0.138938	0.246567	0.29392	0.446873	0.427647	0.28097	0.277733
GO:0017111	nucleoside-triphosphatase activity	8		1370144_at	Gtpbp4 /// LOC689842 /// RGD1560805	GTP binding protein 4 /// similar to Nucleolar GTP-binding protein 1 (Chronic renal failure gene protein) (GTP-binding protein NGB) /// similar to isopentenyl diphosphate delta-isomerase type 2	17q12.1	3.9e-11	1.26e-09	0.0236603	-0.0141692	0.15188	0.26362	0.343902	0.591365	0.609775	0.488291	0.639554
GO:0017111	nucleoside-triphosphatase activity	8		1375047_at	Spata5	spermatogenesis associated 5	2q25	3.97e-05	0.000232352	-0.0294337	0.108101	0.0453772	0.206732	0.199538	0.289357	0.400373	0.285133	0.270749
GO:0004674	protein serine/threonine kinase activity	8		1373517_at	Chuk	conserved helix-loop-helix ubiquitous kinase	1q54	4.89e-05	0.000276818	-0.0886739	0.10156	0.276558	0.292003	0.295116	0.360958	0.158165	0.0980586	0.138462
GO:0004674	protein serine/threonine kinase activity	8		1384194_at	Fzd7	Frizzled homolog 7 (Drosophila)	9q31	1.95e-05	0.000126741	0.036901	0.0818488	0.153662	0.240551	0.145323	0.246655	0.358809	0.343415	0.323149
GO:0003690	double-stranded DNA binding	9		1387076_at	Hif1a	hypoxia-inducible factor 1, alpha subunit (basic helix-loop-helix transcription factor)	6q24	1.98e-05	0.000128728	0.0240339	0.131795	0.183122	0.248656	0.252085	0.327162	0.215124	0.265639	0.213478
GO:0003690	double-stranded DNA binding	9		1368308_at	Myc	myelocytomatosis oncogene	7q33	0	0	-0.078038	-0.121725	0.420042	0.515883	0.737399	1.05241	0.930682	0.626802	0.734335
GO:0008270	zinc ion binding	9		1389510_at	Lyar	Ly1 antibody reactive homolog (mouse)	14q21	8.97e-09	1.56e-07	-0.154159	0.111255	0.191946	0.427545	0.396192	0.423115	0.341618	0.262289	0.405296
GO:0008270	zinc ion binding	9		1391014_at	Zmynd19	zinc finger, MYND-type containing 19	3p13	1.05e-09	2.36e-08	-0.0155193	-0.0493442	-0.00950592	0.3056	0.369527	0.546068	0.461586	0.462227	0.653505
GO:0000287	magnesium ion binding	10		1381076_at	Foxk2	forkhead box K2	10q32.3	3.72e-08	5.57e-07	0.0525277	0.208862	0.340696	0.0525277	0.208862	0.340696	0.0525277	0.208862	0.340696
GO:0000287	magnesium ion binding	10		1372808_at	Mthfd2	methylenetetrahydrofolate dehydrogenase (NADP+ dependent) 2, methenyltetrahydrofolate cyclohydrolase	4q34	0	0	0.0480231	-0.165557	-0.104829	0.490492	0.761428	1.06724	1.11084	1.02493	1.05203
GO:0008168	methyltransferase activity	10		1390272_at	Dph5	DPH5 homolog (S. cerevisiae)	2q41	5.88e-15	4.25e-13	-0.074395	0.0808512	0.210442	0.49382	0.605286	0.693046	0.50341	0.562295	0.521641
GO:0008168	methyltransferase activity	10		1374288_at	Ftsj3	FtsJ homolog 3 (E. coli)	10q32.1	6.04e-05	0.000329766	-0.118354	0.14099	0.160643	0.174622	0.135073	0.304396	0.290403	0.295925	0.261799
GO:0008168	methyltransferase activity	10		1393088_at	Rg9mtd1	RNA (guanine-9-) methyltransferase domain containing 1	11q12	3.44e-07	3.95e-06	0.0159597	-0.0256128	0.262319	0.455749	0.289857	0.396352	0.298976	0.286195	0.152707
GO:0019843	rRNA binding	10		1381399_at	LOC679570 /// LOC690840 /// RGD1560186 /// RGD1561310 /// Rpl37	similar to ribosomal protein L37 /// similar to ribosomal protein L37 /// similar to ribosomal protein L37 /// similar to ribosomal protein L37 /// ribosomal protein L37	13q27 /// 17p11 /// 17p12 /// 2q16 /// 3q12	3.35e-13	1.77e-11	-0.00148803	0.251864	0.406825	0.27738	0.15672	0.577892	0.698099	0.483453	0.534477
GO:0019843	rRNA binding	10		1374857_at	Nola1	nucleolar protein family A, member 1 (H/ACA small nucleolar RNPs)	2q43	1.28e-13	7.26e-12	-0.17449	0.0322259	0.0296491	0.416187	0.451211	0.646653	0.609428	0.610967	0.785874
GO:0003743	translation initiation factor activity	10		1374397_at	Eif2s2	eukaryotic translation initiation factor 2, subunit 2 (beta)	3q42	0.000142697	0.000684013	-0.153554	0.146658	0.121802	0.2625	0.280612	0.220549	0.212773	0.187904	0.246725
GO:0042802	identical protein binding	11		1374632_at	Jmjd6	jumonji domain containing 6	10q32.3	1.16e-11	4.29e-10	0.00566423	0.0871775	0.190062	0.29837	0.617476	0.592533	0.44982	0.407479	0.433137
GO:0042802	identical protein binding	11		1389014_at	Nampt	nicotinamide phosphoribosyltransferase	6q16	0.0225257	0.044402	-0.109317	0.0647812	0.0802723	0.0780846	0.170028	0.230234	0.184373	0.165697	0.153928
GO:0046983	protein dimerization activity	11		1367624_at	Atf4	activating transcription factor 4 (tax-responsive enhancer element B67)	7q34	2.09e-11	7.27e-10	0.0954272	-0.130291	0.0868245	0.338033	0.497038	0.555173	0.55384	0.482684	0.448883
GO:0046983	protein dimerization activity	11		1389014_at	Nampt	nicotinamide phosphoribosyltransferase	6q16	0.0225257	0.044402	-0.109317	0.0647812	0.0802723	0.0780846	0.170028	0.230234	0.184373	0.165697	0.153928
GO:0019904	protein domain specific binding	11		1370909_at	Nup62	nucleoporin 62	1q22	0.000120999	0.000593121	-0.128282	0.0941948	0.115351	0.112241	0.28145	0.301832	0.353115	0.187405	0.250898
GO:0019904	protein domain specific binding	11		1371581_at	Sfrs1	splicing factor, arginine/serine-rich 1	10q26	0.000583089	0.00223	0.0280849	-0.0340809	0.0695024	0.145619	0.112065	0.365693	0.351286	0.220516	0.300694
GO:0004872	receptor activity	11		1392640_at	Cry1	cryptochrome 1 (photolyase-like)	7q13	3.93e-12	1.63e-10	-0.220164	0.125769	0.252401	0.619002	0.470497	0.637014	0.414798	0.276455	0.287393
GO:0004872	receptor activity	11		1374632_at	Jmjd6	jumonji domain containing 6	10q32.3	1.16e-11	4.29e-10	0.00566423	0.0871775	0.190062	0.29837	0.617476	0.592533	0.44982	0.407479	0.433137
GO:0004872	receptor activity	11		1395635_at	Tnfrsf26	tumor necrosis factor receptor superfamily, member 26	1q41	7.55e-11	2.24e-09	-0.0783581	0.111645	0.34885	0.451263	0.50039	0.468798	0.360397	0.311363	0.33538
GO:0005102	receptor binding	11		1367624_at	Atf4	activating transcription factor 4 (tax-responsive enhancer element B67)	7q34	2.09e-11	7.27e-10	0.0954272	-0.130291	0.0868245	0.338033	0.497038	0.555173	0.55384	0.482684	0.448883
GO:0005102	receptor binding	11		1370909_at	Nup62	nucleoporin 62	1q22	0.000120999	0.000593121	-0.128282	0.0941948	0.115351	0.112241	0.28145	0.301832	0.353115	0.187405	0.250898
GO:0003723	RNA binding	11		1372693_at	Hnrnpa1	heterogeneous nuclear ribonucleoprotein A1	7q36	5.76e-11	1.78e-09	-0.0889619	0.271257	0.337164	0.273996	0.378201	0.473818	0.492796	0.333746	0.359287
GO:0003723	RNA binding	11		1378191_at	Ncbp1	nuclear cap binding protein subunit 1, 80kDa	5q22	0.000586191	0.00223985	-0.126105	0.174685	0.0540361	0.23831	0.158963	0.317896	0.2173	0.179652	0.169797
GO:0003723	RNA binding	11		1387950_at	Nip7	nuclear import 7 homolog (S. cerevisiae)	19q12	5.68e-13	2.85e-11	-0.233839	0.11398	0.190251	0.592034	0.666432	0.471759	0.445534	0.357417	0.487348
GO:0003723	RNA binding	11		1394397_at	Rsl1d1	ribosomal L1 domain containing 1	10q11	3.3e-09	6.5e-08	-0.11874	0.0865927	0.13397	0.346147	0.377147	0.396269	0.460944	0.421534	0.422442
GO:0003676	nucleic acid binding	12		1379312_at	Pprc1	peroxisome proliferator-activated receptor gamma, coactivator-related 1	1q54	4.05e-14	2.6e-12	-0.0308147	0.0159574	0.152967	0.208132	0.50368	0.748858	0.72572	0.618476	0.596578
GO:0003676	nucleic acid binding	12		1390494_at	Rps24	ribosomal protein S24	16p16	0	0	-0.0945524	0.115034	0.598079	0.515297	0.457932	0.98514	1.00175	0.675372	0.565464
GO:0003676	nucleic acid binding	12		1372075_at	Sfrs6	splicing factor, arginine/serine-rich 6	3q42	0.00675102	0.0168729	0.0609192	0.0449277	0.0644576	0.11456	0.141475	0.204988	0.269744	0.230889	0.223768
GO:0000166	nucleotide binding	12		1379312_at	Pprc1	peroxisome proliferator-activated receptor gamma, coactivator-related 1	1q54	4.05e-14	2.6e-12	-0.0308147	0.0159574	0.152967	0.208132	0.50368	0.748858	0.72572	0.618476	0.596578
GO:0000166	nucleotide binding	12		1390494_at	Rps24	ribosomal protein S24	16p16	0	0	-0.0945524	0.115034	0.598079	0.515297	0.457932	0.98514	1.00175	0.675372	0.565464
GO:0000166	nucleotide binding	12		1372075_at	Sfrs6	splicing factor, arginine/serine-rich 6	3q42	0.00675102	0.0168729	0.0609192	0.0449277	0.0644576	0.11456	0.141475	0.204988	0.269744	0.230889	0.223768
GO:0005515	protein binding	12		1367933_at	Amd1	adenosylmethionine decarboxylase 1	20q12	7.84e-12	3.01e-10	-0.287937	0.105519	0.160712	0.490332	0.398048	0.611627	0.473033	0.380459	0.537878
GO:0005515	protein binding	12		1392514_at	Bxdc1	brix domain containing 1	20q12	9.34e-13	4.46e-11	-0.101087	-0.0313591	0.146647	0.457317	0.522038	0.551725	0.525584	0.517415	0.637041
GO:0005515	protein binding	12		1374139_at	Cdr2	cerebellar degeneration-related 2	1q35-q36	5.78e-08	8.22e-07	-0.122238	0.067218	0.235429	0.452637	0.29425	0.497719	0.309546	0.171023	0.36547
GO:0005515	protein binding	12		1390692_at	Ctps	CTP synthase	5q36	7.48e-05	0.000396102	-0.0153812	0.073051	0.138038	0.194658	0.160623	0.355874	0.240738	0.300957	0.300159
GO:0005515	protein binding	12		1373200_at	Eef1e1	eukaryotic translation elongation factor 1 epsilon 1	17p12	3.33e-16	3.13e-14	-0.103174	-0.0432332	0.173734	0.638387	0.598309	0.632158	0.628813	0.582503	0.724558
GO:0005515	protein binding	12		1383685_at	Heatr1	HEAT repeat containing 1	17q12.1	1.38e-10	3.87e-09	-0.0495413	0.0355869	0.106606	0.365189	0.260562	0.671875	0.526731	0.487041	0.443015
GO:0005515	protein binding	12		1389384_at	Hrpap20	hormone-regulated proliferation associated protein 20	5q21	1.94e-09	4.11e-08	0.0158674	0.0463346	0.134016	0.329781	0.489355	0.406282	0.463495	0.375213	0.460432
GO:0005515	protein binding	12		1371608_at	Mrps34	mitochondrial ribosomal protein S34	10q12	0.000505443	0.00198529	-0.0617604	0.0721603	0.066903	0.309614	0.252933	0.175706	0.21095	0.20825	0.286363
GO:0005515	protein binding	12		1367803_at	Nup54	nucleoporin 54	14p22	1.33e-09	2.93e-08	-0.145582	0.0732797	0.206055	0.534538	0.466019	0.442403	0.308066	0.313995	0.317999
GO:0005515	protein binding	12		1379312_at	Pprc1	peroxisome proliferator-activated receptor gamma, coactivator-related 1	1q54	4.05e-14	2.6e-12	-0.0308147	0.0159574	0.152967	0.208132	0.50368	0.748858	0.72572	0.618476	0.596578
GO:0005515	protein binding	12		1390494_at	Rps24	ribosomal protein S24	16p16	0	0	-0.0945524	0.115034	0.598079	0.515297	0.457932	0.98514	1.00175	0.675372	0.565464
GO:0005515	protein binding	12		1372075_at	Sfrs6	splicing factor, arginine/serine-rich 6	3q42	0.00675102	0.0168729	0.0609192	0.0449277	0.0644576	0.11456	0.141475	0.204988	0.269744	0.230889	0.223768
GO:0005515	protein binding	12		1372591_at	Tmem11	transmembrane protein 11	10q22	1.88e-07	2.3e-06	0.00771435	0.0677161	0.175117	0.31577	0.477604	0.392856	0.332986	0.256664	0.196148
GO:0005515	protein binding	12		1379186_at	Tomm70a	translocase of outer mitochondrial membrane 70 homolog A (S. cerevisiae)	11q12	1.43e-08	2.38e-07	-0.144115	0.158876	0.259704	0.407541	0.312797	0.428529	0.323186	0.282815	0.293987
GO:0005515	protein binding	12		1372787_at	Utp3	UTP3, small subunit (SSU) processome component, homolog (S. cerevisiae)	14p22	2.38e-06	2.1e-05	-0.0897783	0.0745257	0.267155	0.317128	0.409685	0.36187	0.216513	0.176803	0.171716
GO:0005516	protein binding	13		1374397_at	Eif2s2	eukaryotic translation initiation factor 2, subunit 2 (beta)	3q42	0.000142697	0.000684013	-0.153554	0.146658	0.121802	0.2625	0.280612	0.220549	0.212773	0.187904	0.246725
GO:0003735	structural constituent of ribosome	12		1371809_at	Mrps18b	mitochondrial ribosomal protein S18B	20p12	3.15e-05	0.000190641	-0.100701	0.0841995	0.0845054	0.305118	0.262533	0.311115	0.23267	0.241789	0.336201
GO:0003735	structural constituent of ribosome	12		1390494_at	Rps24	ribosomal protein S24	16p16	0	0	-0.0945524	0.115034	0.598079	0.515297	0.457932	0.98514	1.00175	0.675372	0.565464
GO:0016740	transferase activity	12		1373169_at	Agpat5	1-acylglycerol-3-phosphate O-acyltransferase 5 (lysophosphatidic acid acyltransferase, epsilon)	16q12.5	4.42e-06	3.59e-05	-0.149042	0.174197	0.0406366	0.339484	0.279323	0.273574	0.294584	0.261144	0.390097
GO:0016740	transferase activity	12		1398994_at	Tpst2	tyrosylprotein sulfotransferase 2	19p11	1.4e-05	9.59e-05	-0.0102958	-0.0331633	0.0688901	0.36771	0.328581	0.358427	0.270189	0.217758	0.276053
GO:0003674	molecular_function	14		1372267_at	Psmd5	proteasome (prosome, macropain) 26S subunit, non-ATPase, 5	3p11	0.00517302	0.0135764	-0.0871469	0.0684363	0.117284	0.278584	0.183902	0.23346	0.192152	0.074377	0.125212
GO:0003674	molecular_function	14		1372594_at	Senp5	SUMO/sentrin specific protease 5	11q22	0.000350322	0.00144945	-0.0681668	0.0060933	0.194605	0.262454	0.278876	0.346363	0.191769	0.109587	0.168349

## Sheet: P_5
GO_ID	GO_term	GO_lev		probe.ID	name	title	chr.location	p.val	FDR	t0	t1	t2	t3	t4	t5	t6	t7	t8
GO:0030554	adenyl nucleotide binding	10		1370694_at	Trib3	tribbles homolog 3 (Drosophila)	3q41	0	0	0.107256	0.610083	1.42679	0.107256	0.610083	1.42679	0.107256	0.610083	1.42679
GO:0030554	adenyl nucleotide binding	10		1398349_at	Ak2	adenylate kinase 2	5q36	0.000410857	0.0016539	-0.000598436	0.00448988	0.153216	0.170629	0.365345	-0.0130149	0.19981	0.214941	0.269099
GO:0032555	purine ribonucleotide binding	10		1370694_at	Trib3	tribbles homolog 3 (Drosophila)	3q41	0	0	0.107256	0.610083	1.42679	0.107256	0.610083	1.42679	0.107256	0.610083	1.42679
GO:0032555	purine ribonucleotide binding	10		1398349_at	Ak2	adenylate kinase 2	5q36	0.000410857	0.0016539	-0.000598436	0.00448988	0.153216	0.170629	0.365345	-0.0130149	0.19981	0.214941	0.269099
GO:0005515	protein binding	12		1390298_at	Snx18	sorting nexin 18	2q14	2.99651e-09	6.01605e-08	-0.0138837	0.14249	0.310728	-0.0138837	0.14249	0.310728	-0.0138837	0.14249	0.310728
GO:0005515	protein binding	12		1393236_at	Riok3	RIO kinase 3 (yeast)	18p13	5.71897e-07	6.13588e-06	0.0285258	0.0825317	0.274338	0.0285258	0.0825317	0.274338	0.0285258	0.0825317	0.274338

## Sheet: P_6
GO_ID	GO_term	GO_lev		probe.ID	name	title	chr.location	p.val	FDR	t0	t1	t2	t3	t4	t5	t6	t7	t8
GO:0003690	double-stranded DNA binding	9		1389528_s_at	Jun	Jun oncogene	5q34.1	8.00471e-14	4.69597e-12	0.0262657	-0.356887	-0.402284	0.0262657	-0.356887	-0.402284	0.0262657	-0.356887	-0.402284
GO:0003690	double-stranded DNA binding	9		1387624_at	Usf1	upstream transcription factor 1	13q24	5.13492e-05	0.00028652	0.163805	-0.142867	-0.120886	-0.211782	-0.268598	-0.294639	-0.283044	-0.230413	-0.190222
GO:0030145	manganese ion binding	9		1367632_at	Glul	glutamate-ammonia ligase (glutamine synthetase)	13q22	7.22876e-11	2.16507e-09	0.157026	-0.275232	-0.457706	0.157026	-0.275232	-0.457706	0.157026	-0.275232	-0.457706
GO:0030145	manganese ion binding	9		1379770_at	Chpt1	choline phosphotransferase 1	7q13	0.00128353	0.00428367	0.00529296	-0.113347	-0.173193	-0.237286	-0.23007	-0.205019	-0.0289803	-0.236479	-0.252606
GO:0004872	receptor activity	11		1378303_at	Tnrc6b	trinucleotide repeat containing 6B	7q34	9.73577e-12	3.65133e-10	0.0429329	-0.338682	-0.465044	0.0429329	-0.338682	-0.465044	0.0429329	-0.338682	-0.465044
GO:0004872	receptor activity	11		1390434_at	Tradd	TNFRSF1A-associated via death domain	19q11	1.19426e-05	8.37817e-05	0.0146108	-0.249949	-0.294198	-0.233212	-0.238092	-0.298062	-0.207188	-0.19454	-0.117128
GO:0005488	binding	13		1383110_at	Klhl24	kelch-like 24 (Drosophila)	11q23	0	0	0.0488747	-0.563651	-1.38751	0.0488747	-0.563651	-1.38751	0.0488747	-0.563651	-1.38751
GO:0005488	binding	13		1394432_at	Zfyve1	zinc finger, FYVE domain containing 1	6q24	6.66134e-15	4.78539e-13	-0.0493541	-0.316499	-0.428504	-0.0493541	-0.316499	-0.428504	-0.0493541	-0.316499	-0.428504
GO:0003674	molecular_function	14		1373779_at	Mxd4	Max dimerization protein 4	14q21	0	0	0.233608	-0.779044	-0.679622	0.233608	-0.779044	-0.679622	0.233608	-0.779044	-0.679622
GO:0003674	molecular_function	14		1370385_at	Pla2g6	phospholipase A2, group VI (cytosolic, calcium-independent)	7q34	1.71805e-08	2.80615e-07	0.177787	-0.4434	-0.252865	0.177787	-0.4434	-0.252865	0.177787	-0.4434	-0.252865

## Sheet: P_7
GO_ID	GO_term	GO_lev		probe.ID	name	title	chr.location	p.val	FDR	t0	t1	t2	t3	t4	t5	t6	t7	t8
	insulin signaling			1375043_at	Fos	FBJ osteosarcoma oncogene	6q31	3.28626e-14	2.12258e-12	0.161898	0.455997	0.497589	0.470693	0.422856	0.80863	0.452672	0.181585	-0.169233
	insulin signaling			1370047_at	Enpp1	ectonucleotide pyrophosphatase/phosphodiesterase 1	1p12	0.000900627	0.00320214	-0.123853	0.12098	0.0971723	0.397468	-0.0183636	-0.0774809	-0.193839	-0.303648	-0.386969
	insulin signaling-GDP binding			1375360_at	Rheb	Ras homolog enriched in brain	---	5.99926e-10	1.4261e-08	-0.11502	0.447593	0.408733	0.5249	0.506873	0.258061	0.248233	0.0716819	0.196279
GO:0005516	GDP binding	7		1370311_at	Eif2b1	eukaryotic translation initiation factor 2B, subunit 1 alpha	12q15	0.0115744	0.0261667	-0.105247	0.0704887	0.15819	0.16336	0.142777	0.208915	0.142235	0.146004	0.186168
GO:0005524	ATP binding	8		1373467_at	Btaf1	BTAF1 RNA polymerase II, B-TFIID transcription factor-associated, (Mot1 homolog, S. cerevisiae)	1q53	0.00295855	0.00857784	-0.152016	0.143306	0.146068	0.176613	0.138763	0.245639	0.150536	0.194108	0.145938
GO:0005524	ATP binding	8		1373517_at	Chuk	conserved helix-loop-helix ubiquitous kinase	1q54	4.89e-05	0.000276818	-0.0886739	0.10156	0.276558	0.292003	0.295116	0.360958	0.158165	0.0980586	0.138462
GO:0005524	ATP binding	8		1379337_at	Fastkd2	FAST kinase domains 2	9q32	4.23e-05	0.000244974	-0.199526	0.16917	0.223155	0.32645	0.272299	0.292759	0.192267	0.150795	0.0748361
GO:0005524	ATP binding	8		1391915_at	Hspa9 /// LOC295778 /// LOC500372	heat shock protein 9 /// similar to Stress-70 protein, mitochondrial precursor (75 kDa glucose-regulated protein) (GRP 75) (Peptide-binding protein 74) (PBP74) (P66 MOT) (Mortalin) /// similar to Stress-70 protein, mitochondrial precursor (75 kDa glucose regulated protein) (GRP 75) (Peptide-binding protein 74) (PBP74) (MTHSP70) (Mortalin)	18p12 /// 3q24 /// 4q44	9.7e-11	2.79e-09	-0.0639254	0.38625	0.396834	0.385168	0.407137	0.353055	0.41802	0.284326	0.141705
GO:0003899	DNA-directed RNA polymerase activity	8		1374289_at	Polr1c	polymerase (RNA) I polypeptide C	9q12	1.68e-06	1.58e-05	-0.142517	0.111116	0.244452	0.420457	0.402591	0.254616	0.222865	0.19195	0.181168
GO:0003899	DNA-directed RNA polymerase activity	8		1398899_at	Polr2c	polymerase (RNA) II (DNA directed) polypeptide C, 33kDa	19p12	0.00826058	0.0199103	-0.0713047	0.0293466	0.0906133	0.254841	0.275773	0.145411	0.161663	0.134038	0.139625
GO:0008270	zinc ion binding	9		1383896_at	LOC683504	similar to zinc finger protein 639	---	2.53e-05	0.000157946	-0.101257	0.0315173	0.242252	0.263126	0.421659	0.30526	0.141085	0.189978	0.228696
GO:0008270	zinc ion binding	9		1376250_at	Nufip1	nuclear fragile X mental retardation protein interacting protein 1	15q11	5.67e-05	0.000311979	-0.0483457	0.0961652	0.274636	0.250964	0.29191	0.0796126	0.182937	0.223261	0.277293
GO:0008270	zinc ion binding	9		1387911_at	Rabggtb	Rab geranylgeranyltransferase, beta subunit	2q45	9.16e-05	0.000469166	-0.114516	0.203162	0.175063	0.380477	0.282946	0.181105	0.154992	0.116516	0.203535
GO:0008270	zinc ion binding	9		1374906_at	Rnf113a1	ring finger protein 113A1	Xq11	1.32e-06	1.27e-05	-0.0468132	0.135838	0.149967	0.318662	0.456366	0.413104	0.14184	0.25846	0.168087
GO:0008270	zinc ion binding	9		1398455_at	Zdhhc13	zinc finger, DHHC-type containing 13	1q22	3.79e-06	3.14e-05	-0.0919118	0.0608671	0.169302	0.355531	0.285018	0.349385	0.288911	0.19808	0.327401
GO:0008270	zinc ion binding	9		1383625_a_at	Zfp259	zinc finger protein 259	8q23	4.32e-11	1.39e-09	-0.0450877	0.213576	0.281609	0.287676	0.268295	0.0848463	0.305358	0.110618	0.36058
GO:0008270	zinc ion binding	9		1383463_at	Zfp91	Zinc finger protein 91	1q43	0.0104498	0.0240277	-0.0596654	0.0732876	0.166445	0.126666	0.144795	0.270897	0.187235	0.120953	0.0918155
GO:0003729	mRNA binding	10		1392232_at	LOC684988 /// Rps13	similar to ribosomal protein S13 /// ribosomal protein S13	1q34 /// 3p12	9.53e-08	1.27e-06	-0.14878	0.367365	0.268744	0.227446	0.29519	0.23128	0.407618	0.269073	0.208328
GO:0003729	mRNA binding	10		1393265_at	Syncrip	Synaptotagmin binding, cytoplasmic RNA interacting protein	8q31	2.92e-13	1.56e-11	-0.22296	0.400105	0.175814	0.285427	0.307149	0.19238	0.296692	0.270177	0.220201
GO:0016853	isomerase activity	12		1395850_at	Pus3	pseudouridylate synthase 3	8q21	7.73e-12	2.98e-10	-0.0306244	0.247499	0.4759	0.487473	0.460997	0.44104	0.379467	0.261788	0.271083
GO:0016853	isomerase activity	12		1389468_at	Rpia	ribose 5-phosphate isomerase A	4q32	0.00442604	0.0119671	-0.0373948	0.00785065	0.114223	0.151973	0.272225	0.244082	0.19347	0.10916	0.267905
GO:0005515	protein binding	12		1376261_at	Bag5	BCL2-associated athanogene 5	6q32	2.11e-05	0.000135802	-0.173962	0.14488	0.302601	0.332056	0.420989	0.31866	0.192602	-0.0177709	0.04919
GO:0005515	protein binding	12		1382718_at	Nfx1	Nuclear transcription factor, X-box binding 1	5q22	5.81e-14	3.6e-12	0.0270095	0.388749	0.71031	0.629844	0.631196	0.384933	0.285711	0.139624	0.151629
GO:0005515	protein binding	12		1385208_at	RGD1305014	similar to RIKEN cDNA 2310057M21	1q41	1.69e-08	2.78e-07	-0.142258	0.190169	0.427397	0.424449	0.309461	0.380273	0.275065	0.242937	0.11473

## Sheet: P_8
GO_ID	GO_term	GO_lev		probe.ID	name	title	chr.location	p.val	FDR	t0	t1	t2	t3	t4	t5	t6	t7	t8
	insulin signaling			1387771_a_at	Mapk3	mitogen activated protein kinase 3	1q36	4.16493e-09	7.96191e-08	0.117569	-0.24802	-0.229173	-0.582526	-0.441244	-0.426418	-0.218781	-0.177942	-0.183734
	insulin signaling			1389143_at	Pik3ca	Phosphatidylinositol 3-kinase, catalytic, alpha polypeptide	2q25	1.40478e-08	2.34538e-07	0.0791791	-0.314927	-0.426117	-0.236967	-0.400635	-0.0039007	-0.427295	0.0236405	-0.308571
	insulin signaling			1367989_at	Slc2a4	solute carrier family 2 (facilitated glucose transporter), member 4	10q24	8.55077e-07	8.69281e-06	0.343034	-0.486258	-0.310343	-0.396244	-0.352929	-0.301894	-0.0756243	-0.0300395	-0.081313
	insulin signaling			1392577_at	Map3k3	mitogen activated protein kinase kinase kinase 3	10q32.1	2.48106e-06	2.18077e-05	0.0311005	-0.286699	-0.310093	-0.352218	-0.293623	-0.0370772	-0.273144	-0.015399	-0.347702
	insulin signaling			1370518_a_at	Stxbp1	syntaxin binding protein 1	3p11	7.27689e-06	5.50348e-05	0.151919	-0.267793	-0.087353	-0.369981	0.0271938	-0.205728	-0.0276439	-0.238024	-0.273551
	insulin signaling			1368123_at	Igf1r	insulin-like growth factor 1 receptor	1q22	1.52075e-05	0.000102741	0.264352	-0.274554	-0.365947	-0.381841	-0.351413	-0.223103	-0.150263	-0.00309323	0.0105843
	insulin signaling			1367746_a_at	Flot2	flotillin 2	10q25	1.92772e-05	0.000125783	0.150315	-0.253275	-0.289227	-0.38682	-0.366181	-0.128746	-0.161562	-0.0853752	-0.123055
	insulin signaling			1388249_at	Rapgef1	Rap guanine nucleotide exchange factor (GEF) 1	3p12	9.95943e-05	0.000504839	0.44588	-0.231928	-0.259811	-0.622431	-0.33899	-0.0852533	0.0813165	-0.0229145	0.0398166
	insulin signaling			1368241_a_at	Flot1	flotillin 1	20p12	0.000222998	0.000999972	0.0930451	-0.183115	-0.261175	-0.235605	-0.171068	-0.253711	-0.164823	-0.153537	-0.185036
	insulin signaling			1387654_at	Myo1c	myosin IC	10q24	0.000326442	0.00136925	0.178869	-0.136663	-0.097011	-0.614931	-0.415763	-0.182707	0.0276335	-0.0457884	0.0503973
	insulin signaling			1373863_at	Map4k4	mitogen-activated protein kinase kinase kinase kinase 4	9q21	0.00206662	0.00639021	0.244174	-0.0835986	-0.290081	-0.279129	-0.198572	-0.106943	-0.273984	0.0827065	-0.225915
	insulin signaling			1368424_at	Ikbkb	inhibitor of kappaB kinase beta	16q12.5	0.0025856	0.00767219	0.181956	-0.122824	-0.212006	-0.289184	-0.2592	-0.139843	-0.0406964	-0.122417	-0.190766
	insulin signaling			1370651_a_at	Inppl1	inositol polyphosphate phosphatase-like 1	1q32	0.0154137	0.0329696	0.177917	-0.147576	-0.0877445	-0.38497	-0.267285	-0.0849347	-0.0278333	-0.0787656	-0.0286292
	insulin signaling			1386959_a_at	Map2k5	mitogen activated protein kinase kinase 5	8q24	0.0154317	0.0330026	0.0548169	-0.141279	-0.167912	-0.264498	-0.230446	-0.113301	-0.103914	-0.0392951	-0.0652961
	insulin signaling			1395166_at	Ehd2	EH-domain containing 2	1q21	0.0224829	0.0443451	0.140387	-0.10419	-0.00102759	-0.429246	-0.149403	-0.15506	-0.0677979	-0.104918	-0.0780197
GO:0005525	GTP binding	8		1370200_at	Glud1	glutamate dehydrogenase 1	16p16	0.00306217	0.00882426	-0.0336131	-0.17487	-0.286751	-0.112203	-0.113616	-0.0905691	-0.118214	-0.178426	-0.120698
GO:0005525	GTP binding	8		1398814_at	Rab11a	RAB11a, member RAS oncogene family	8q24	0.0232291	0.0455499	0.0405413	-0.170642	-0.208411	-0.140647	-0.189808	-0.148018	-0.0671368	-0.0668993	-0.110655
GO:0022890	inorganic cation transmembrane transporter activity	8		1370207_at	Atp5g2	ATP synthase, H+ transporting, mitochondrial F0 complex, subunit C2 (subunit 9)	7q36	0.00154777	0.00500492	0.118126	-0.229984	-0.260465	-0.238451	-0.222376	-0.226234	-0.11029	-0.0477618	0.0320385
GO:0022890	inorganic cation transmembrane transporter activity	8		1377933_at	Slc39a3	solute carrier family 39 (zinc transporter), member 3	7q11	4.73e-05	0.000269483	0.0519603	-0.136685	-0.236954	-0.257266	-0.301785	-0.265123	-0.254635	-0.11907	-0.165922
GO:0016462	pyrophosphatase activity	9		1396446_at	Cant1	calcium activated nucleotidase 1	10q32.3	3.68e-12	1.53e-10	0.0922008	-0.316741	-0.4042	-0.316747	-0.29389	-0.240008	-0.375131	-0.357626	-0.158165
GO:0016462	pyrophosphatase activity	9		1377622_at	Rsf1	remodeling and spacing factor 1	1q32	5.52e-05	0.000304719	0.0151203	-0.0425825	-0.138775	-0.284988	-0.232226	0.0651558	0.0313159	-0.10987	-0.335157
GO:0005085	guanyl-nucleotide exchange factor activity	11		1367727_at	Cyth2	cytohesin 2	1q22	0.033655	0.0607241	0.0332825	-0.142178	-0.0776523	-0.049991	-0.15797	-0.138172	-0.171966	-0.168444	-0.193967
GO:0005085	guanyl-nucleotide exchange factor activity	11		1372967_at	Geft	RhoA/RAC/CDC42 exchange factor	7q22	4.41e-07	4.9e-06	0.197434	-0.166737	-0.387208	-0.379794	-0.367465	-0.233981	-0.17454	-0.240751	-0.195009
GO:0042802	identical protein binding	11		1398780_at	Rabac1	Rab acceptor 1 (prenylated)	1q21	3.83e-07	4.34e-06	0.13349	-0.34179	-0.353525	-0.36591	-0.353582	-0.292548	-0.1922	-0.0727966	-0.174026
GO:0042802	identical protein binding	11		1390434_at	Tradd	TNFRSF1A-associated via death domain	19q11	1.19e-05	8.38e-05	0.0146108	-0.249949	-0.294198	-0.233212	-0.238092	-0.298062	-0.207188	-0.19454	-0.117128
GO:0005515	protein binding	12		1374661_at	Aldh16a1	aldehyde dehydrogenase 16 family, member A1	1q22	1.06e-06	1.05e-05	0.0599742	-0.228355	-0.265803	-0.236155	-0.424285	-0.362204	-0.235891	-0.126796	-0.193711
GO:0005515	protein binding	12		1388386_at	Chmp1a	chromatin modifying protein 1A	19q12	0.000609937	0.00231399	0.134754	-0.198831	-0.202106	-0.263393	-0.264431	-0.203797	-0.162186	-0.0594802	-0.135531
GO:0005515	protein binding	12		1367784_a_at	Clu	clusterin	15p12	0.00140282	0.00460726	0.209725	-0.184421	-0.190605	-0.121127	-0.195077	-0.282185	-0.146913	-0.181801	-0.0797843
GO:0005515	protein binding	12		1399072_at	Fibp	fibroblast growth factor (acidic) intracellular binding protein	1q43	3.64e-05	0.000215798	0.0560748	-0.18903	-0.273032	-0.264474	-0.281997	-0.292493	-0.229538	-0.0791326	-0.135606
GO:0005515	protein binding	12		1374847_at	Lztr1	leucine-zipper-like transcription regulator 1	11q23	0.00181975	0.00575062	0.125462	-0.171586	-0.264299	-0.272304	-0.219809	-0.153222	-0.106713	-0.0903811	-0.0763455
GO:0005515	protein binding	12		1373871_at	Supt7l	suppressor of Ty 7 (S. cerevisiae)-like	6q13	7.35e-07	7.64e-06	0.134112	-0.152109	-0.337371	-0.329519	-0.379329	-0.154463	-0.415998	-0.180315	-0.114581
GO:0005515	protein binding	12		1372503_at	Tnfsf12	tumor necrosis factor ligand superfamily member 12	10q24	3.55e-05	0.000211702	0.0355384	-0.214908	-0.232848	-0.281933	-0.261928	-0.197265	-0.12744	-0.27575	-0.175337
GO:0005515	protein binding	12		1389260_at	Ubxn6	UBX domain protein 6	---	6.61e-06	5.09e-05	0.0944388	-0.205921	-0.416517	-0.281839	-0.274733	-0.273083	-0.175916	-0.109382	-0.173348
GO:0005515	protein binding	12		1371972_at	Unc84b	unc-84 homolog B (C. elegans)	7q34	4.54e-08	6.63e-07	0.110538	-0.287168	-0.375699	-0.390115	-0.48593	-0.270038	-0.171405	-0.138248	-0.222127
GO:0005488	binding	13		1383246_at	Armc7	armadillo repeat containing 7	10q32.3	0.00047586	0.00188064	0.0469342	-0.166468	-0.258092	-0.271693	-0.256242	-0.148946	-0.176502	-0.173525	0.0144427
GO:0005488	binding	13		1385072_at	Galm	galactose mutarotase (aldose 1-epimerase)	6q11	1.92e-05	0.000125506	-0.068733	-0.203095	-0.275466	-0.302113	-0.294532	-0.105207	-0.269066	-0.217512	-0.13191
GO:0005488	binding	13		1375146_at	Slc25a39	solute carrier family 25, member 39	10q32.1	0.000712886	0.00263728	0.023428	-0.191102	-0.227772	-0.30381	-0.223898	-0.213819	-0.187193	-0.044184	-0.0308481
GO:0003674	molecular_function	14		1372976_at	Abhd14a	abhydrolase domain containing 14A	8q32	0.0182734	0.0377175	0.0585175	-0.125191	-0.190522	-0.222325	-0.105959	-0.248001	-0.163111	0.0130443	-0.0577373
GO:0003674	molecular_function	14		1371604_at	Mrpl34	mitochondrial ribosomal protein L34	16p14	0.00054968	0.00212446	0.0183561	-0.20529	-0.127944	-0.19242	-0.190311	-0.230213	-0.299062	-0.140747	-0.091634

## Sheet: P_9
GO_ID	GO_term	GO_lev		probe.ID	name	title	chr.location	p.val	FDR	t0	t1	t2	t3	t4	t5	t6	t7	t8
	insulin signaling			1391048_at	Rac1	Ras-related C3 botulinum toxin substrate 1	12p11	0.00023716	0.0010535	-0.266837	0.536088	0.140728	0.181458	0.139282	0.171282	0.188806	0.155349	-0.00671727
	insulin signaling			1382079_at	Mapk8	mitogen-activated protein kinase 8	16p16	0.0020625	0.00638212	-0.167618	0.215668	0.216132	0.0755443	-0.112569	0.230917	0.218803	0.107576	-0.0522305
GO:0042626	ATPase activity, coupled to transmembrane movement of substances	4		1384381_at	Abca1	ATP-binding cassette, sub-family A (ABC1), member 1	5q24	1.00995e-05	7.24411e-05	-0.234139	0.0724336	-0.30224	-0.215458	-0.30304	-0.0708254	-0.0600224	-0.265716	-0.279789
GO:0042626	ATPase activity, coupled to transmembrane movement of substances	4		1370407_at	Pcyox1	prenylcysteine oxidase 1	4q34	0.00011065	0.000551049	0.0236038	-0.0841497	-0.227944	-0.322353	-0.238458	-0.160302	-0.238576	-0.147695	-0.319193
GO:0005488	binding	13		1372201_at	Ggnbp2	gametogenetin binding protein 2	10q26	2.75992e-06	2.38168e-05	-0.130716	0.302399	0.340448	0.160858	0.048012	0.142711	0.445584	0.322052	0.0641064
GO:0005488	binding	13		1395375_at	Ttc9c	tetratricopeptide repeat domain 9C	1q43	0.000169164	0.000793338	-0.128044	0.215122	0.265649	0.152615	0.105064	0.131667	0.243796	0.222151	0.0931696

## Sheet: P_10
GO_ID	GO_term	GO_lev		probe.ID	name	title	chr.location	p.val	FDR	t0	t1	t2	t3	t4	t5	t6	t7	t8
GO:0003677	DNA binding	11		1372693_at	Hnrnpa1	heterogeneous nuclear ribonucleoprotein A1	7q36	5.76156e-11	1.77982e-09	-0.0889619	0.271257	0.337164	0.273996	0.378201	0.473818	0.492796	0.333746	0.359287
GO:0003677	DNA binding	11		1379652_at	Ahctf1	AT hook containing transcription factor 1	13q26	2.41828e-08	3.85627e-07	-0.134623	0.198737	0.276136	0.502112	0.402321	0.37544	0.243984	0.180163	0.200651
GO:0003677	DNA binding	11		1375870_a_at	Rbms1	RNA binding motif, single stranded interacting protein 1	3q21	1.87984e-06	1.73583e-05	-0.0673741	0.252986	0.308942	0.184265	0.254751	0.408143	0.282639	0.158318	0.15827
GO:0003677	DNA binding	11		1389141_at	Orc2l	origin recognition complex, subunit 2-like (yeast)	9q31	4.9945e-05	0.000280767	-0.092792	0.150277	0.14282	0.342832	0.157516	0.331876	0.186903	0.213197	0.24872
GO:0003677	DNA binding	11		1372810_at	Hnrpdl	heterogeneous nuclear ribonucleoprotein D-like	14p22	0.000574719	0.00220326	-0.111949	0.163608	0.24024	0.171775	0.185022	0.128848	0.162683	0.204973	0.102703
GO:0003678	DNA binding	11		1368321_at	Egr1	early growth response 1	18q	0	0	0.135452	0.0992616	0.988863	0.774172	0.867206	1.24784	0.846765	0.404714	0.186322

[truncated: 2 more sheets: P_11, P_12]
